# Supplementary material for: Shared mechanisms and crosstalk of COVID-19 and osteoporosis via vitamin D
Source: Sci Rep. 2022 Oct 28;12:18147. doi: 10.1038/s41598-022-23143-7 (PMC9614744; doi:10.1038/s41598-022-23143-7)
Supplement: Supplementary file 3 — Supplementary Tables. [file 41598_2022_23143_MOESM3_ESM.xlsx]

## Sheet: S1 VITD-Drugbank
VITD-Drugbank
Symbol
CYP2R1
CYP27A1
VDR
CYP2J2
CYP3A4
CYP11A1
CYP1A1
CYP2C8
GC

## Sheet: S2 VITD-PharmMapper
VITD-PharmMapper
Target	Symbol
Nuclear receptor subfamily 1 group D member 2	NR1D2
Thiamin pyrophosphokinase 1	TPK1
Dr1-associated corepressor	DRAP1
RuvB-like 1	RUVBL1
E3 SUMO-protein ligase RanBP2	RANBP2
Tight junction protein ZO-1	TJP1
Ribose-phosphate pyrophosphokinase 1	PRPS1
Aldose 1-epimerase	GALM
Superoxide dismutase [Mn], mitochondrial	SOD2
Regulator of G-protein signaling 6	RGS6
Retinoic acid receptor gamma	RARG
Cbp/p300-interacting transactivator 2	CITED2
Ubiquitin carboxyl-terminal hydrolase 14	USP14
Cold shock domain-containing protein E1	CSDE1
Ubiquitin carboxyl-terminal hydrolase 19	USP19
Rho GTPase-activating protein 11A	ARHGAP11A
Rho guanine nucleotide exchange factor 12	ARHGEF12
Acyl-CoA-binding domain-containing protein 7	ACBD7
RalBP1-associated Eps domain-containing protein 2	REPS2
Transcription initiation factor TFIID subunit 13	TAF13
Ras-related protein Rab-7a	RAB7A
Interleukin-10 receptor alpha chain	IL10RA
Cullin-1	CUL1
Androgen receptor	AR
ADP-sugar pyrophosphatase	NUDT5
RING finger protein 24	RNF24
Peroxisomal multifunctional enzyme type 2	HSD17B4
Phosphatidylinositol-5-phosphate 4-kinase type-2 gamma	PIP4K2C
Prothrombin	F2
Peroxisome proliferator-activated receptor alpha	PPARA
Amyloid beta A4 precursor protein-binding family A member 3	APBA3
Plasma protease C1 inhibitor	SERPING1
Retinoic acid receptor RXR-gamma	RXRG
Calcium/calmodulin-dependent protein kinase type IV	CAMK4
IQ and ubiquitin-like domain-containing protein	IQUB
Thyroid hormone receptor beta	THRB
Nuclear receptor subfamily 1 group I member 3	NR1I3
Glycine receptor subunit beta	GLRB
Putative ATP-dependent Clp protease proteolytic subunit, mitochondrial	CLPP
UDP-N-acetylhexosamine pyrophosphorylase	UAP1
Zinc-alpha-2-glycoprotein	AZGP1
Annexin A1	ANXA1
Ribosomal RNA-processing protein 8	RRP8
Mucin-1	MUC1
Lanosterol synthase	LSS
Vascular endothelial growth factor B	VEGFB
Protein S100-A6	S100A6
Mitochondrial import inner membrane translocase subunit Tim9	TIMM9
Retinoic acid receptor RXR-beta	RXRB
Sulfite oxidase, mitochondrial	SUOX
Protein S100-A12	S100A12
Complement component 1 Q subcomponent-binding protein, mitochondrial	C1QBP
Insulin receptor	INSR
Eukaryotic initiation factor 4A-I	EIF4A1
Peroxiredoxin-6	PRDX6
Adenylosuccinate lyase	ADSL
Cell division protein kinase 2	CDK2
ADP-ribosylation factor-like protein 2	ARL2
Tyrosine-protein kinase BTK	BTK
DNA polymerase beta	POLB
Ig gamma-3 chain C region	IGHG3
Inorganic pyrophosphatase	PPA1
Eukaryotic translation initiation factor 4E	EIF4EBP3
Cytochrome b5	CYB5A
CREB-binding protein	CREBBP
Signal recognition particle 19 kDa protein	SRP19
Disabled homolog 1	DAB1
Adenosylhomocysteinase	AHCYL2
Transcription initiation factor TFIID subunit 9	TAF9
3-oxoacyl-[acyl-carrier-protein] synthase, mitochondrial	OXSM
Calmodulin	CAMKMT
Uracil-DNA glycosylase	UNG
Succinate dehydrogenase [ubiquinone] flavoprotein subunit, mitochondrial	SDHA
Calpain-2 catalytic subunit	CAPN2
Chorion-specific transcription factor GCMa	GCM1
Protein S100-A11	S100A11
Epididymal secretory protein E1	NPC2
RalBP1-associated Eps domain-containing protein 1	REPS1
Nucleoside diphosphate kinase	CMPK1
Alpha-mannosidase 2	MAN2A1
Histone H3.2	H3C15
Troponin C, skeletal muscle	TNNC2
Calsenilin	KCNIP3
Glycerate kinase	GLYCTK
N-acetylneuraminate lyase	NPL
Exportin-T	XPOT
Transcription elongation factor A protein 3	TCEA3
Histone H3	CENPA
Myelin-oligodendrocyte glycoprotein	MOG
Transient receptor potential cation channel subfamily V member 6	TRPV6
Methylthioribose-1-phosphate isomerase	MRI1
Cytochrome c	CYCS
Paired amphipathic helix protein Sin3b	SIN3B
Hemoglobin subunit alpha	HBA1;
Protein S100-B	S100B
Retinol-binding protein 4	RBP4
Myoglobin	MB
Actin, alpha skeletal muscle	ACTA1
L-lactate dehydrogenase C chain	LDHC
T-cell surface glycoprotein CD8 alpha chain	CD8A
Actin-related protein 3	ACTR3
Riboflavin kinase	RFK
Ubiquinol-cytochrome c reductase iron-sulfur subunit	UQCRFS1
Cytochrome b	UQCRQ
D-3-phosphoglycerate dehydrogenase	PHGDH
Bcl-2-related protein A1	BCL2A1
Aspartate aminotransferase, cytoplasmic	GOT1
N-acylneuraminate cytidylyltransferase	CMAS
Estrogen receptor beta	ESR2
Aromatic-L-amino-acid decarboxylase	DDC
Glycogenin-1	GYG1
Prostaglandin G/H synthase 1	PTGS1
Glutamate decarboxylase 1	GAD1
Protein farnesyltransferase/geranylgeranyltransferase type-1 subunit alpha	FNTA
Fatty acid-binding protein, liver	FABP1
Liver carboxylesterase 1	CES1
Ig kappa chain C region	IGKC
Cytochrome P450	CYP2A6
Protein S100-A13	S100A13
Complement C3	C3
Nuclear inhibitor of protein phosphatase 1	PPP1R8
Insulin receptor	INSRR
Acrosin	ACR
NADH-cytochrome b5 reductase 3	CYB5R3
Eukaryotic translation initiation factor 4E	EIF4E
Histone H3	H3F3B
Hemoglobin subunit alpha	HBA2
Protein transport protein SEC23	SEC23A
Cytochrome b	CYTB
Cytochrome P450	CYP2A6V2
Adenosylhomocysteinase	AHCY
Cytochrome b	MT-CYB
Kinetochore protein SPC25	SPC25

## Sheet: S3 VITD-pubchem
VITD-pubchem
geneid	genename	geneclaimname	interactionclaimsource	interactiontypes	sid	cid	drugname	drugclaimname	drugclaimprimaryname	drugchemblid	pmids	cmpdname	dois
4780	NFE2L2	NFE2L2	DTC	NULL	103279849	5280795	CHOLECALCIFEROL	CHOLECALCIFEROL	CHOLECALCIFEROL	CHEMBL1042	NULL	Cholecalciferol	NULL
355	FAS	FAS	NCI	NULL	103279849	5280795	CHOLECALCIFEROL	CHOLECALCIFEROL	CHOLECALCIFEROL	CHEMBL1042	9811059	Cholecalciferol	10.1002/1529-0131(199811)41:11<2032::aid-art19>3.0.co;2-j
367	AR	AR	DTC	NULL	103279849	5280795	CHOLECALCIFEROL	CHOLECALCIFEROL	CHOLECALCIFEROL	CHEMBL1042	NULL	Cholecalciferol	NULL
7421	VDR	Vitamin D3 receptor	TTD	NULL	103279849	5280795	CHOLECALCIFEROL	Cholecalciferol	Cholecalciferol	CHEMBL1042	NULL	Cholecalciferol	NULL
7421	VDR	NR1I1	ChemblInteractions	agonist	103279849	5280795	CHOLECALCIFEROL	CHEMBL1042	CHOLECALCIFEROL	CHEMBL1042	NULL	Cholecalciferol	NULL
246	ALOX15	ALOX15	DTC	NULL	103279849	5280795	CHOLECALCIFEROL	CHOLECALCIFEROL	CHOLECALCIFEROL	CHEMBL1042	NULL	Cholecalciferol	NULL
10919	EHMT2	EHMT2	DTC	NULL	103279849	5280795	CHOLECALCIFEROL	CHOLECALCIFEROL	CHOLECALCIFEROL	CHEMBL1042	NULL	Cholecalciferol	NULL
7421	VDR	VDR	DTC	NULL	103279849	5280795	CHOLECALCIFEROL	CHOLECALCIFEROL	CHOLECALCIFEROL	CHEMBL1042	NULL	Cholecalciferol	NULL
2215	FCGR3B	FCGR3B	NCI	NULL	103279849	5280795	CHOLECALCIFEROL	CHOLECALCIFEROL	CHOLECALCIFEROL	CHEMBL1042	9811059	Cholecalciferol	10.1002/1529-0131(199811)41:11<2032::aid-art19>3.0.co;2-j
51053	GMNN	GMNN	DTC	NULL	103279849	5280795	CHOLECALCIFEROL	CHOLECALCIFEROL	CHOLECALCIFEROL	CHEMBL1042	NULL	Cholecalciferol	NULL
7421	VDR	BE0000779	DrugBank	agonist	103279849	5280795	CHOLECALCIFEROL	DB00169	Cholecalciferol	CHEMBL1042	1.55036e+23	Cholecalciferol	10.1093/nar/30.1.412|10.1016/j.jsbmb.2010.04.020
6097	RORC	RORC	DTC	NULL	103279849	5280795	CHOLECALCIFEROL	CHOLECALCIFEROL	CHOLECALCIFEROL	CHEMBL1042	NULL	Cholecalciferol	NULL
4137	MAPT	MAPT	DTC	NULL	103279849	5280795	CHOLECALCIFEROL	CHOLECALCIFEROL	CHOLECALCIFEROL	CHEMBL1042	NULL	Cholecalciferol	NULL
2099	ESR1	ESR1	DTC	NULL	103279849	5280795	CHOLECALCIFEROL	CHOLECALCIFEROL	CHOLECALCIFEROL	CHEMBL1042	NULL	Cholecalciferol	NULL
1576	CYP3A4	CYP3A4	DTC	NULL	103279849	5280795	CHOLECALCIFEROL	CHOLECALCIFEROL	CHOLECALCIFEROL	CHEMBL1042	NULL	Cholecalciferol	NULL

## Sheet: S4 VITD-SwissTargetPrediction
VITD-SwissTargetPrediction
Target	Common name	Uniprot ID	ChEMBL ID	Target Class	Probability*	Known actives (3D/2D)
Vitamin D receptor	VDR	P11473	CHEMBL1977	Nuclear receptor	1	21 / 73
Glycine receptor subunit alpha-1	GLRA1	P23415	CHEMBL5845	Ligand-gated ion channel	1	1 / 1
Dual specificity phosphatase Cdc25A	CDC25A	P30304	CHEMBL3775	Phosphatase	0.763443	6 / 5
Androgen Receptor	AR	P10275	CHEMBL1871	Nuclear receptor	0.648683	15 / 63
Norepinephrine transporter	SLC6A2	P23975	CHEMBL222	Electrochemical transporter	0.27149	3 / 2
Protein-tyrosine phosphatase 1B	PTPN1	P18031	CHEMBL335	Phosphatase	0.140333	13 / 32
LXR-alpha	NR1H3	Q13133	CHEMBL2808	Nuclear receptor	0.123937	20 / 18
Vitamin D-binding protein	GC	P02774	CHEMBL2259	Secreted protein	0.123937	1 / 1
HMG-CoA reductase	HMGCR	P04035	CHEMBL402	Oxidoreductase	0.115737	45 / 5
Cytochrome P450 51 (by homology)	CYP51A1	Q16850	CHEMBL3849	Cytochrome P450	0.115737	3 / 2
Nuclear receptor ROR-gamma	RORC	P51449	CHEMBL1741186	Nuclear receptor	0.115737	11 / 10
Niemann-Pick C1-like protein 1	NPC1L1	Q9UHC9	CHEMBL2027	Other membrane protein	0.115737	13 / 7
Cannabinoid receptor 1 (by homology)	CNR1	P21554	CHEMBL218	Family A G protein-coupled receptor	0.115737	116 / 0
Cannabinoid receptor 2	CNR2	P34972	CHEMBL253	Family A G protein-coupled receptor	0.115737	87 / 0
Cytochrome P450 19A1	CYP19A1	P11511	CHEMBL1978	Cytochrome P450	0.115737	5 / 52
Estrogen receptor alpha	ESR1	P03372	CHEMBL206	Nuclear receptor	0.115737	1 / 36
Carboxylesterase 2	CES2	O00748	CHEMBL3180	Enzyme	0.115737	4 / 5
Estrogen receptor beta	ESR2	Q92731	CHEMBL242	Nuclear receptor	0.115737	1 / 44
Cytochrome P450 17A1	CYP17A1	P05093	CHEMBL3522	Cytochrome P450	0.115737	26 / 29
Protein Mdm4	MDM4	O15151	CHEMBL1255126	Unclassified protein	0	3 / 0
p53-binding protein Mdm-2	MDM2	Q00987	CHEMBL5023	Other nuclear protein	0	29 / 0
Thromboxane A2 receptor	TBXA2R	P21731	CHEMBL2069	Family A G protein-coupled receptor	0	2 / 0
Cathepsin D	CTSD	P07339	CHEMBL2581	Protease	0	1 / 0
Aurora kinase B/Inner centromere protein	INCENP AURKB	Q9NQS7 Q96GD4	CHEMBL3430907	Kinase	0	11 / 0
Dual specificity protein kinase TTK	TTK	P33981	CHEMBL3983	Kinase	0	12 / 0
Vanilloid receptor	TRPV1	Q8NER1	CHEMBL4794	Voltage-gated ion channel	0	32 / 0
DNA topoisomerase II alpha	TOP2A	P11388	CHEMBL1806	Isomerase	0	0 / 1
Voltage-gated potassium channel subunit Kv1.5	KCNA5	P22460	CHEMBL4306	Voltage-gated ion channel	0	1 / 0
Thrombin	F2	P00734	CHEMBL204	Protease	0	5 / 0
Dynamin-1	DNM1	Q05193	CHEMBL4958	Enzyme	0	1 / 0
Beta secretase 2	BACE2	Q9Y5Z0	CHEMBL2525	Protease	0	1 / 0
Interleukin-6 receptor subunit beta	IL6ST	P40189	CHEMBL3124734	Membrane receptor	0	1 / 0
Carbonic anhydrase II	CA2	P00918	CHEMBL205	Lyase	0	31 / 0
Carbonic anhydrase I	CA1	P00915	CHEMBL261	Lyase	0	27 / 0
Aldo-keto-reductase family 1 member C3	AKR1C3	P42330	CHEMBL4681	Enzyme	0	3 / 0
Monoglyceride lipase	MGLL	Q99685	CHEMBL4191	Enzyme	0	4 / 0
Nuclear receptor ROR-alpha	RORA	P35398	CHEMBL5868	Nuclear receptor	0	3 / 4
G-protein coupled receptor 55	GPR55	Q9Y2T6	CHEMBL1075322	Family A G protein-coupled receptor	0	1 / 0
N-arachidonyl glycine receptor	GPR18	Q14330	CHEMBL2384898	Family A G protein-coupled receptor	0	1 / 0
ALK tyrosine kinase receptor	ALK	Q9UM73	CHEMBL4247	Kinase	0	6 / 0
Vasopressin V2 receptor	AVPR2	P30518	CHEMBL1790	Family A G protein-coupled receptor	0	3 / 0
Vasopressin V1a receptor	AVPR1A	P37288	CHEMBL1889	Family A G protein-coupled receptor	0	6 / 0
Neurokinin 1 receptor (by homology)	TACR1	P25103	CHEMBL249	Family A G protein-coupled receptor	0	9 / 0
Serotonin 2a (5-HT2a) receptor	HTR2A	P28223	CHEMBL224	Family A G protein-coupled receptor	0	11 / 0
Dopamine D3 receptor	DRD3	P35462	CHEMBL234	Family A G protein-coupled receptor	0	10 / 0
Protein kinase C delta	PRKCD	Q05655	CHEMBL2996	Kinase	0	14 / 0
Cyclin-dependent kinase 4/cyclin D1	CCND1 CDK4	P24385 P11802	CHEMBL1907601	Kinase	0	5 / 0
Cyclin-dependent kinase 2/cyclin E	CCNE2 CDK2 CCNE1	O96020 P24941 P24864	CHEMBL2094126	Other cytosolic protein	0	4 / 0
Epidermal growth factor receptor erbB1	EGFR	P00533	CHEMBL203	Kinase	0	7 / 0
6-phosphofructo-2-kinase/fructose-2,6-bisphosphatase 3	PFKFB3	Q16875	CHEMBL2331053	Enzyme	0	1 / 0
Platelet activating factor receptor	PTAFR	P25105	CHEMBL250	Family A G protein-coupled receptor	0	1 / 0
Dual specificity mitogen-activated protein kinase kinase 1	MAP2K1	Q02750	CHEMBL3587	Kinase	0	2 / 0
Metabotropic glutamate receptor 2	GRM2	Q14416	CHEMBL5137	Family C G protein-coupled receptor	0	2 / 0
Bromodomain-containing protein 4	BRD4	O60885	CHEMBL1163125	Reader	0	1 / 0
Bromodomain-containing protein 2	BRD2	P25440	CHEMBL1293289	Reader	0	1 / 0
Bromodomain-containing protein 3	BRD3	Q15059	CHEMBL1795186	Reader	0	1 / 0
Testis-specific androgen-binding protein	SHBG	P04278	CHEMBL3305	Secreted protein	0	1 / 33
Muscarinic acetylcholine receptor M5	CHRM5	P08912	CHEMBL2035	Family A G protein-coupled receptor	0	4 / 0
Neuropeptide Y receptor type 5 (by homology)	NPY5R	Q15761	CHEMBL4561	Family A G protein-coupled receptor	0	2 / 0
Melatonin receptor 1A	MTNR1A	P48039	CHEMBL1945	Family A G protein-coupled receptor	0	4 / 0
Melatonin receptor 1B	MTNR1B	P49286	CHEMBL1946	Family A G protein-coupled receptor	0	4 / 0
c-Jun N-terminal kinase 3	MAPK10	P53779	CHEMBL2637	Kinase	0	3 / 0
Bradykinin B2 receptor	BDKRB2	P30411	CHEMBL3157	Family A G protein-coupled receptor	0	1 / 0
Mitogen-activated protein kinase kinase kinase 14	MAP3K14	Q99558	CHEMBL5888	Kinase	0	9 / 0
Receptor protein-tyrosine kinase erbB-2	ERBB2	P04626	CHEMBL1824	Kinase	0	1 / 0
C-C chemokine receptor type 1	CCR1	P32246	CHEMBL2413	Family A G protein-coupled receptor	0	48 / 0
Liver glycogen phosphorylase	PYGL	P06737	CHEMBL2568	Enzyme	0	2 / 0
Coagulation factor XI	F11	P03951	CHEMBL2820	Protease	0	9 / 0
Muscarinic acetylcholine receptor M4	CHRM4	P08173	CHEMBL1821	Family A G protein-coupled receptor	0	5 / 0
Stem cell growth factor receptor	KIT	P10721	CHEMBL1936	Kinase	0	4 / 0
Kinesin-1 heavy chain/ Tyrosine-protein kinase receptor RET	RET	P07949	CHEMBL2041	Kinase	0	1 / 0
Gamma-secretase	PSEN2 PSENEN NCSTN APH1A PSEN1 APH1B	P49810 Q9NZ42 Q92542 Q96BI3 P49768 Q8WW43	CHEMBL2094135	Protease	0	4 / 0
Muscarinic acetylcholine receptor M1	CHRM1	P11229	CHEMBL216	Family A G protein-coupled receptor	0	4 / 0
Muscarinic acetylcholine receptor M3	CHRM3	P20309	CHEMBL245	Family A G protein-coupled receptor	0	1 / 0
Serotonin 6 (5-HT6) receptor	HTR6	P50406	CHEMBL3371	Family A G protein-coupled receptor	0	2 / 0
Serine/threonine-protein kinase PLK4	PLK4	O00444	CHEMBL3788	Kinase	0	1 / 0
Maternal embryonic leucine zipper kinase	MELK	Q14680	CHEMBL4578	Kinase	0	1 / 0
Serine/threonine-protein kinase Aurora-A	AURKA	O14965	CHEMBL4722	Kinase	0	4 / 0
Muscle, skeletal receptor tyrosine protein kinase	MUSK	O15146	CHEMBL5684	Kinase	0	1 / 0
Melanin-concentrating hormone receptor 1	MCHR1	Q99705	CHEMBL344	Family A G protein-coupled receptor	0	24 / 0
Purinergic receptor P2Y1	P2RY1	P47900	CHEMBL4315	Family A G protein-coupled receptor	0	2 / 0
Ephrin receptor	EPHB4	P54760	CHEMBL5147	Kinase	0	1 / 0
Smoothened homolog	SMO	Q99835	CHEMBL5971	Frizzled family G protein-coupled receptor	0	5 / 0
Adrenergic receptor alpha-2	ADRA2C	P18825	CHEMBL1916	Family A G protein-coupled receptor	0	1 / 0
C-X-C chemokine receptor type 3	CXCR3	P49682	CHEMBL4441	Family A G protein-coupled receptor	0	3 / 0
Macrophage colony stimulating factor receptor	CSF1R	P07333	CHEMBL1844	Kinase	0	5 / 0
Mu opioid receptor	OPRM1	P35372	CHEMBL233	Family A G protein-coupled receptor	0	12 / 0
Delta opioid receptor	OPRD1	P41143	CHEMBL236	Family A G protein-coupled receptor	0	9 / 0
Kappa Opioid receptor	OPRK1	P41145	CHEMBL237	Family A G protein-coupled receptor	0	8 / 0
Sterol regulatory element-binding protein 2	SREBF2	Q12772	CHEMBL1795166	Unclassified protein	0	1 / 1
Steryl-sulfatase	STS	P08842	CHEMBL3559	Enzyme	0	5 / 0
Proteinase-activated receptor 1	F2R	P25116	CHEMBL3974	Family A G protein-coupled receptor	0	1 / 0
Potassium-transporting ATPase alpha chain 2	ATP12A	P54707	CHEMBL2933	Primary active transporter	0	0 / 2
Acyl coenzyme A:cholesterol acyltransferase	CES1	P23141	CHEMBL2265	Enzyme	0	1 / 0
C-C chemokine receptor type 5	CCR5	P51681	CHEMBL274	Family A G protein-coupled receptor	0	6 / 0
c-Jun N-terminal kinase 1	MAPK8	P45983	CHEMBL2276	Kinase	0	4 / 0
Cyclin-dependent kinase 6	CDK6	Q00534	CHEMBL2508	Kinase	0	3 / 0
Cyclin-dependent kinase 4	CDK4	P11802	CHEMBL331	Kinase	0	3 / 0
EZH2/SUZ12/EED/RBBP7/RBBP4	EZH2	Q15910	CHEMBL2189110	Writer	0	2 / 0
Glycogen synthase kinase-3 beta	GSK3B	P49841	CHEMBL262	Kinase	0	2 / 0

## Sheet: S5 OP-DisGenet
OP-DisGenet
LRP5
COL1A1
VDR
WNT1
COL1A2
PTH
TGFB1
TNFSF11
CYP19A1
TNFRSF11B
CALCR
PDLIM4
GORAB
ANTXR2
ESR1
ESR2
IGF1
IL6
AR
KL
REN
SOD2
GPC6
POMC
CA2
GAPDH
GPX1
GSN
ANXA2
LTF
P4HB
ZDHHC13
TPM4
HDAC5
TUBA1B
CAP1
CCT2
PRDX3
ADCY5
PARK7
MGLL
CYP24A1
ENO1
FGA
FGB
SIRT1
DAAM2
PGLS
GPD2
RAB7B
IDH2
IL6R
LEP
ATIC
PNP
OXCT1
PKM
PLEK
PSMA2
PSMA5
RSU1
BGLAP
CLEC11A
TLN1
ACTG1
TPI1
U2AF1
VCL
PIR
WDR1
GH1
IL1B
ACE
AGER
IRS2
IRAK3
MAPK14
GHR
IGF2
CIITA
MYC
PCNA
BAX
BCL2
DSPP
DKK1
ID4
IFNGR1
IRS1
PLS3
PTGER4
BMP2
RUNX2
TNFRSF11A
NOTCH2
PPARG
CYP17A1
LRP6
SOX6
ALB
FSHR
HAMP
ZMPSTE24
FOS
FTCDNL1
MMP1
MMP2
SLC34A1
SMS
SPARC
HJV
AEBP1
SGMS2
FGFR1
PHGDH
GATA4
GLB1
GNAS
SH3PXD2B
HFE
HSPG2
SMAD3
MEN1
ALDH7A1
PRKAR1A
RAP1A
FKBP10
XYLT2
SMPD1
SOX9
SRY
TACR3
TERC
WRN
CBS
WNT3A
CHST3
RNU4ATAC
ABCC9
FBLN5
AGPAT2
RAB31
PRDM5
TBC1D8
POLG2
IFT43
OSBPL1A
CANT1
B3GALT6
PROKR2
COL7A1
CTNNB1
CTSK
CYB5A
CYP11A1
CYP11B1
CYP27A1
DKC1
DMD
DUSP6
NR0B1
ELN
ERCC6
MECOM
DOK6
FGF8
RAB3GAP1
ZFPM2
TNPO3
NR5A1
G6PC
SLC37A4
GALNS
GALT
NSMF
ZBTB20
B3GAT3
TINF2
BSCL2
TBL2
GK
GNRH1
GNRHR
CAVIN1
GPR35
SLC25A4
GTF2I
PSAT1
EFEMP2
HBB
HLA-DQA1
HLA-DQB1
HPGD
HSD3B2
HSD17B4
APOE
IL12A
IL12RB1
IRF5
ANOS1
KCNJ8
KISS1
LAMA3
LAMB3
LAMC2
LETM1
LIFR
LIMK1
LMNA
MAP3K1
ASAH1
MMP14
MST1
MTHFR
TONSL
RRM2B
PARN
PDE11A
PCCA
PCCB
SOST
MLXIPL
IFT52
NDUFAF1
PIGT
WWOX
RTEL1
PEX12
PLOD1
PLOD2
PMM2
ATP7A
ATP7B
POLD1
POLG
POR
POU2AF1
WRAP53
VPS53
NOP10
CHD7
NHP2
PRKACA
WDR11
IFT122
NGLY1
ADCY10
TMEM165
PRLR
TWNK
PTHLH
WDR35
WDR19
PYCR1
DMRT3
RFC2
SLC25A19
PROK2
RPL11
CDH23
IFIH1
KRT18P57
RPS16P8
SLCO2A1
SPIB
AKR1D1
SVIL
VAMP7
TAC3
BTF3P11
TCF4
TERT
TNF
BEST1
CLIP2
NSD2
NELFA
WT1
MMEL1
CDC73
CALCA
USB1
ARMC5
POF1B
CTC1
HSD3B7
SPRY4
ZNF469
KISS1R
CAV1
PDE8B
GPAA1
BANF1
FGF17
CCN6
BAZ1B
AIP
SLC7A7
USP8
CTDP1
TRIP11
SLC9A3R1
HS6ST1
RECQL4
EIF2AK3
ADAMTS2
GTF2IRD1
TNFSF15
PTRH1
NFATC1
P2RX7
WNT16
SPP1
CNR2
COPD
GCG
PTH1R
CASR
FGF23
ADIPOQ
CCL27
FDPS
ALPP
ATRNL1
GC
PDLIM3
MIR21
ATHS
PIK3CA
PIK3CB
PIK3CD
PIK3CG
NAT10
SLPI
ASRGL1
CST3
AKT1
FGF2
IL1RN
MIR214
NFE2L2
MAPK1
SHBG
KLF10
VEGFA
VKORC1
SEMA3A
CDX2
POSTN
NLRP3
CRP
DBP
AGT
GABPA
HSD11B1
IL1A
IL17A
MIR29A
MMP9
PLEKHO1
SERPINA1
ACTB
SFRP1
BMP4
SP1
TRPV1
PERCC1
CXCR6
PPARGC1A
CLCN7
CSF1R
ADRA1A
ADRA2B
CYP1A1
CYP27B1
EDNRA
ELAVL2
EPHB2
ESRRA
PTK2B
THSD7A
ANGPT1
GPR42
ANPEP
SETD2
NR3C1
HGF
HMOX1
HSD17B2
LCT
LEPR
LRP4
MIR148A
MIR155
MIR203A
MIR34A
MMP13
MIR338
NOS3
SERPINE1
SIRT6
ACP5
MAPK3
PRL
ACKR3
ACE2
LGR6
BRD2
BMI1
ST3GAL4
SSTR4
BRS3
TM7SF2
TNFRSF1B
TTR
WNT5A
LPAR2
MSC
HDAC4
TRAP
COMMD3-BMI1
NAMPT
GDF11
GPNMB
CRTAP
KHDRBS1
HPSE
MALT1
MRGPRX3
MRGPRX4
PLK3
GPR151
CSF1
CSF2
ADRB2
CYP2B6
CYP3A4
DDOST
OXER1
ZNF384
DPEP1
DPP4
JAG1
METTL21C
AHSG
LINC00311
EZH2
ALDH2
GPRC6A
FES
FOXO1
MCF2L
SATB2
SIRT3
MACF1
LPAR3
ALOX12
ALPL
QPCT
GALNT3
MRGPRX1
KAT2A
GGCX
AMH
ACAD8
IL17B
GLP1R
GPER1
GSR
GSTT1
HDAC1
HIF1A
NR4A1
FOXA1
HSD11B2
HSPB1
HSPB2
HSPD1
IDUA
IFNB1
IGF1R
IL10
ITGA1
JUN
MALAT1
LRP1
LTA
MIR139
MIR140
MIR142
MIR144
MIR146A
MIR182
MIR223
MIR23B
MIR27A
SMAD2
ARSA
MAS1
MMP3
VN1R17P
GPR166P
MUC1
NELL1
DDR2
NOX4
IL20
ARHGEF3
SBDS
CXXC5
ATP6V1H
PON1
PPARA
MEG3
MAPK8
ANKH
RETN
CA10
MEPE
MIR488
PTN
PTPN11
SQOR
MOK
HIVEP3
TRPV4
RBP4
RNU1-4
RPS5
SALL1
SFRP4
BMP7
SLC12A3
SOX4
STAT1
TAZ
TGM2
TPH1
TRAF3
TRAF6
TRPS1
UGT2B17
CXCR4
FTO
EHMT1
THSD4
CCDC170
FZD4
CAT
BHLHE40
SQSTM1
HSPB3
IL32
NOG
CD38
CLOCK
RAPGEF5
ABI1
HOTAIR
ZGLP1
MIR708
MIR885
MIR543
MIR874
MIR889
MSC-AS1
CASC11
MIR1292
MIR1270
MIR1297
MIR2861
LINC01672
TMX2-CTNND1
MIR4516
ZBTB40-IT1
TSPAN5
LRPPRC
TOB1
ANGPTL7
MIR8084
CDK9
SPRY1
CBSL
AKR1A1
CDR1
TUBB3
ATG7
MAB21L2
AHSA1
TRIM16
CAMKK2
TNFSF13B
DLL3
ZNF266
STARD3
LOC110013312
CHAD
WWP1
DUSP14
AKR1C4
CIT
WIF1
ADCY6
AKAP11
C1QTNF3
C1QTNF4
CTHRC1
CLC
CLCN5
CLU
H4-16
RXFP2
PLIN2
CCR5
LTB4R
OSCAR
COL4A4
COL9A3
COL11A1
COMP
COMT
ADM
SLCO6A1
CPE
CPT1A
CREB1
CRHR1
CRK
CRX
CRY2
CSE1L
CSF3
OR2AG1
ADRA1D
IL34
CST5
IGSF23
CTH
PDIK1L
CTNND1
CTSB
GPBAR1
XXYLT1
CTSZ
CX3CR1
CYBB
CYP1B1
VPS13B
DBH
DDIT3
DECR1
TMEM64
DLX5
DNASE1L3
AGRP
TSC22D3
SLC26A2
EGFR
AHR
EPHA2
SLC51A
FLCN
STOM
ETFA
EXT1
F2R
F10
ALDH1A1
FABP4
FABP3
FANCC
FASN
FGF13
CILK1
SIRT2
KDM1A
KDM4B
SAMD4A
FOXO3
ZNF423
AKR1B1
KDM6B
FLII
FLT3
BICD2
DICER1
ANGPTL2
CLCF1
FOSB
SEC14L2
SMUG1
NUP62
ALOX15
IL27
MTOR
FRZB
RICTOR
FYN
SLC41A1
NPNT
DCAF13
RNF19A
WWTR1
DNM3
POLDIP2
AMD1
FGF21
AMD1P2
GBP1
GDF2
MSTN
AMFR
GFI1
RNU1-1
GJA4
NOX1
IL37
HPGDS
EIF3K
RABGEF1
GLO1
GLS
ABO
GPLD1
H19
SIGLEC15
RSPO1
GPR39
GRN
OSTM1
GSTM1
GSTM3
GSTP1
GTF2B
GTF2H1
SNX10
PKN3
PADI1
ANXA1
HBM
CXXC1
UBE2K
HLA-A
HLA-B
HMGCR
HNRNPL
HP
HPRT1
PRMT1
APEX1
HSD17B1
HSP90AA1
ICAM1
ASB16-AS1
STING1
GOLGA6A
IFIT2
IFIT1
IFNG
IFRD1
IGFBP5
FASLG
IL3
IL6ST
CXCL8
IL15
INS
INSL3
IREB2
IRF2
ABCC6
ITGAV
ITGB1
ITGB2
JAK1
JAK2
JUNB
JUND
GSTK1
KIT
IFITM5
LBP
ASIC2
LOX
MIRLET7C
MIRLET7G
MIR100
MIR106B
MIR10B
MIR122
MIR126
MIR137
MIR149
MIR152
MIR154
MIR16-2
MIR185
MIR187
MIR19B1
MIR200A
MIR221
MIR23A
MIR25
MIR26B
MIR30A
MIR30B
MIR320A
MIR34B
MIR96
MIR98
SMAD1
SMAD4
SMAD5
SMAD6
SMAD7
SMAD9
MARK3
MBL2
MCM6
MECP2
MGP
MITF
ACHE
MMP17
MARCHF11
MIR328
MIR339
MIR342
MIR373
MST1R
MT1G
ATP6
MTNR1B
MYOG
NDUFAB1
ATP12A
NFKB1
NFKB2
NFKBIA
NNAT
NM
NPY
SLC11A2
ACR
NTRK1
ROR2
NTS
MIR375
ATP4A
OGN
OXA1L
PAEP
DELEC1
PAH
MBL3P
ADIPOR1
ANGPTL4
DCTN4
CRBN
PHF20
GOLM1
DCDC2
ENPP1
SUFU
PFN1
ABCB1
IL17D
PLG
PLXNA2
SEPTIN4
TERF2IP
TMCO1
PPBP
TET2
TUG1
RMND1
GPATCH1
RCBTB1
DRAM1
LGR4
H4C15
PLXNA3
BMP2K
PRKAA1
PRKAA2
PRKAB1
VPS35
PRKCD
DCAF6
USE1
SLC22A11
NKRF
MAPK7
MYDGF
MAP2K7
PROP1
METTL3
LGMN
PYY
BACH1
SMURF1
SALL4
PTCH1
PTEN
DANCR
MIR451A
MIR485
MIR498
MIR503
SEMA6A
PTMA
MIER1
ZNF410
PTPRF
PTX3
BCHE
RAN
RARG
RARRES2
KDM5A
PLEKHA1
RELA
CPAT1
GAS5
RORA
RPGR
RPL29
RPL31
RPLP0
MIR455
BDNF
S100A4
S100A12
S100P
SAA1
SAA3P
ATXN1
BGN
CEACAM1
CCL2
CCL11
CCL20
CX3CL1
CXCL12
NOD2
SELENOP
SET
STRA6
NSD1
GREM2
GORASP1
PDIA2
SMURF2
DEPTOR
BMP1
TMEM135
BMP3
WNK1
SLC2A1
UBE2Z
WNK4
UCA1
NCF1
SLC7A1
SLC12A1
BMPR1B
SLIT3
SMARCA1
SNCA
SOAT1
MIR539
MIR545
MIR542
SOD1
SPI1
SPTBN1
SRC
BRCA1
SRM
STAT3
SULT2A1
SYN2
SYT1
TAC1
TAT
HNF1A
MIR449B
MIR579
MIR590
TCF7
MIR618
TCF7L2
TFRC
TGFB3
TGFBR1
THY1
TIMP1
TIMP2
TLR4
TNFRSF1A
TP53
TRIO
TTK
HIRA
TWIST1
CCR2
PLIN4
TXNRD1
MRPL49
VCAM1
XIST
CA8
ZNF143
PRDM2
SLC25A20
MLPH
BRCC3
KREMEN2
TNFAIP8L2
AIMP2
LRRK1
SEM1
AGBL2
MAP9
WLS
DOCK5
CALM1
TET1
COASY
KDM7A
SETD7
HMGA2
WNT5B
KCNH6
NIPA2
VANGL1
NRIP1
H4C9
CASP1
H4C1
CASP3
H4C4
H4C6
H4C12
H4C11
H4C3
H4C8
H4C2
H4C5
H4C13
H4C14
PIP5K1B
KAT8
STK24
DOT1L
FNDC1
RSPO3
CAV3
RUNX1T1
RUNX3
CBFB
PDE5A
INPP4B
HDAC3
CCK
KAT2B
NR1I2
APLN
HAP1
ARTN
IL33
PCSK7
BMP15
MGME1
DNER
GPR55
S1PR2
PRDM6
CER1
GRAP2
MUC16
CD80
GGPS1
ATG5
ATP6V1G1
BCAR1
CD40
CD44
TRAF4
TESMIN
KDM4A
PUM1
PIEZO1
CDK1
ZBTB40
MAFB
CDH1
DGCR2

## Sheet: S6 OP-GeneCards
OP-GeneCards
LRP5
COL1A1
WNT1
COL1A2
SLC34A1
CALCR
PLS3
DKK1
SLC9A3R1
PDLIM4
WNT3A
CALCA
ESR1
IFITM5
BMND2
BMND8
RUNX2
BMND3
BMND4
BMND5
BGLAP
BMND11
BMND13
BMND14
BMND10
BMND9
BMND6
BMND7
TNFRSF11B
VDR
TNFSF11
IGF1
CYP19A1
NOTCH2
SP7
IL6
LMNA
ESR2
TERT
SMS
MMP14
WRN
CD36
TNFRSF11A
PTH
SOST
PRKACA
ALB
TGFB1
GNAS
NHP2
BMP1
BMP2
PRKAR1A
AR
MIR2861
NOP10
SRC
TINF2
STAT1
CTSK
SPARC
TERC
TNF
LRP6
SGMS2
GORAB
SOX9
SLC7A7
EIF2AK3
XYLT2
COL2A1
F12
SHBG
ANTXR2
UGT2B17
FSHR
P3H1
GNRH1
APOE
CYP17A1
IL1B
MMP2
CTNNB1
SMAD3
SLPI
PLOD1
SATB2
GC
MTHFR
PTH1R
IGFBP3
SPP1
ACP5
KL
FZD4
TGFBR1
ALPP
IL1A
CRTAP
CYP27B1
PPARG
NDP
MMP1
PAX5
LEP
SOX6
CYP24A1
FKBP10
CYP3A4
MEN1
CASR
IFNG
TCIRG1
CDC73
IL1RN
INS
CDX2
FOS
ARHGEF3
CA2
BMP6
ALPL
IL10
FGF23
NR3C1
CSF1
IGF2
PMM2
IGF1R
NOS3
WNT16
TYROBP
HMGCR
PDE11A
PTHLH
LPCAT2
FDPS
GH1
ADIPOQ
VEGFA
LEPQTL1
FTCDNL1
CA8
NPPB
CBS
LCT
THSD7A
SFRP1
SP1
CNR2
P2RX7
IBSP
IL2
NR5A1
PRL
RTEL1
LEPR
AHSG
BANF1
PTK2B
CRP
TP53
IGFBP1
RECQL4
INSL3
NOG
IGFBP4
TNFRSF1B
UBXN11
VKORC1
MEPE
GALT
MIR21
IL1R1
KREMEN1
RAP1A
ALDH7A1
IL11
LOX
AIP
TLR4
USP8
ARMC5
MARK3
FGF2
MIR140
BMP4
CCDC170
HLA-DQA1
HLA-DQB1
WLS
ACE
COMT
PTEN
CXCL8
IFIH1
CD40LG
JUN
TSC22D3
SLC26A2
IL4
STAT3
MIR214
IL17A
HSD11B1
MMP9
GHRL
ZBTB40
CST3
OXT
SPTBN1
CNR1
IGFBP2
IGFBP5
CALB1
CLCN7
NR0B1
MAPK3
CD40
ERCC1
FOXO1
PGR
AXIN2
RXRA
GHR
MMP3
TGFB2
EDN1
SERPINE1
IAPP
PTGER4
MGP
MEF2C
SOD2
SMAD2
AEBP1
AKT1
MIR133A1
PYCR1
SRY
CFTR
ICAM1
LGR4
BDNF
GREM2
FASLG
IRS1
IRS2
SIRT1
PDE8B
SMAD7
FOSL1
CCL2
EGF
CYP1A1
IL7
RMND5B
APOB
RETN
FRZB
GCM2
SIRT6
CSK
SERPINC1
DANCR
IL18
TNFSF10
IL33
NELL1
TRAF6
POSTN
DPP4
ZDHHC13
B2M
IL1RAPL2
LIF
BGN
HSD11B2
WNT5A
F3
PTGS2
GGCX
B3GAT3
RHOA
DMP1
TGM2
MIR93
SLC12A3
CYP27A1
SGO2
MMP8
CEBPA
WNT3
TMEM64
CD44
CDH23
PPARGC1A
OGN
HDAC4
TRPV1
NOX4
MIR196A1
MIR532
DKC1
NFATC1
MIR4713HG
PIRC66
MIR18A
ATP7A
PARN
WRAP53
PROP1
ATP6V0A2
RAD54L
GPR35
LOC109611589
TGM1
CTC1
JAK2
RTEL1-TNFRSF6B
TGFBR2
GNAI2
NBN
TCF4
MST1
WT1
LOC110806263
USB1
BMP15
LDLR
SOX3
LIFR
G6PC1
CDKN1C
HESX1
IL6ST
HBB
ERCC6
SIGLEC15
STAG3
BRCA1
LOC110806306
HFE
GNPTAB
LOC101928371
GBA
CYP2U1-AS1
VLDLR
ADCY10
LRP8
TP63
ZBTB20
FBN1
ELN
CHEK2
BRDT
PEX6
INSL6
TENT5A
BNC1
TET2
TONSL
FGFR1
SERPINH1
MRPS22
PSMC3IP
ATM
MIR550A1
MAGEL2
SUPT3H
DUSP6
WNT10B
MAP3K1
NPM1
RAB3GAP1
PEX12
DHX37
B3GALT6
MIR433
SNRPN
NDN
FGF17
PROK2
GAA
OCA2
SLC37A4
MIR188
PSC
CYP11A1
ACD
EIF2B2
PREPL
CHPT1
MSH4
KIT
GNRHR
CELIAC2
CELIAC10
CELIAC11
CELIAC12
CELIAC13
CELIAC5
CELIAC6
CELIAC7
CELIAC8
CELIAC9
COL3A1
ASXL1
SRSF2
LARS2
GLI2
NUP107
HAMP
SLC34A3
CCN6
POU1F1
AXIN1
NSMF
ADAMTS2
HJV
MTX2
SMPD1
COL7A1
SERPINF1
FMR1
SPRY4
FLRT3
IL17RD
HS6ST1
PLOD2
SH3PXD2B
PFAS
MESD
B4GALT7
KISS1R
LOC107133510
RUNX1
RIN2
OTX2
FOXA2
LHX4
POLR3H
SPIDR
LOC106099062
HPGD
KISS1
TACR3
CHD7
LOC110006319
HSD3B7
DMRT3
ANAPC1
ZMPSTE24
CYB5A
ATP7B
MMEL1
POLG
HSD17B4
PRLR
MIR106B
TONSL-AS1
MTRR
POLG2
POF1B
TWNK
ZFPM2
GATA4
ACTB
RPL11
ELANE
FGF8
SLC40A1
GNPTG
PHKA2
BCKDHB
MALT1
SLCO2A1
KDELR2
NDUFAF1
IFT122
ASXL2
WDR19
TRMT10A
CREB3L1
COL4A5
HLA-A
HLA-B
FGFR2
TAC3
PROKR2
WDR11
MKRN3
NF1
NPAP1
SIM1
GJB2
HEXA
SMN1
SMN2
SFMBT1
IL2RA
FAT4
POMC
RNU4ATAC
TNFSF15
THPO
SBDS
TMEM165
STX1A
MLXIPL
GATA1
UROD
GPAA1
UROS
WFS1
HSPG2
GK
AAAS
JAG1
SNORD116@
GLB1
PCCA
ASAH1
GALNS
CANT1
IL12RB1
PRDM5
WDR35
ZNF469
FLNA
MECOM
PPIB
HERC2
CAVIN1
PWRN1
IPW
SNORD115-1
PWAR1
SNORD116-1
MKRN3-AS1
TREM2
PYGL
LAMC2
LAMB3
LAMA3
G6PD
STN1
CGA
CTDP1
TBCK
HLA-DRB1
DMRT1
MCM9
CBL
LMX1B
MACROD2
SEPSECS
LIMK1
PHGDH
NCF1
PSAT1
MBTPS2
RFC2
GTF2IRD1
GTF2I
BAZ1B
PIGT
TBL2
CLIP2
CHST3
PEX2
MPL
APBB1
SLC25A4
RRM2B
CTBP1
IRF5
PCCB
WWOX
AKR1D1
PHKG2
POLD1
ABCC9
NGLY1
RPL10
KCNJ8
CPLX1
LETM1
NFIX
IL12A
SLC25A19
TRIP11
VAMP7
PIGG
SPIB
TNPO3
VPS53
SC5D
IFT43
POU2AF1
NELFA
NSD2
IFT52
SCG2
STAT5B
GALK1
THRB
TMEM38B
CALR
NPC1
CD79A
GSTM1
HLA-C
NOD2
HSPA5
TRPV6
PRKACB
DHH
ZNF408
DDX58
HBB-LCR
SYK
ERCC8
NR5A2
SPP2
POLE
NSD1
TBC1D8
TSPAN12
IL17F
TMCO1
ARSB
PURA
IFT140
PGBD3
LARS2-AS1
HFE-AS1
MLX
TFR2
FRAXA
NR1I2
NOTCH1
UBE2Q2
WDR37
SYPL2
TMEM60
MINDY4
FLNB
LTA
AMER1
CYP21A2
MIR27A
PEX1
MMACHC
GMPPA
OSBPL1A
DOK6
KITLG
F5
NR1H4
CP
FAS
POLR3B
HP
PRKACG
PHEX
NOTCH3
PRSS23
ENPP1
ERCC2
MMP13
MIR483
PON1
CSF3R
PEPD
COL5A2
CLDN14
OPA1
P4HB
LRRC4C
LRP4
F2
ZFPM2-AS1
IFNA2
FSHB
THRA
TJP2
LAT2
DEL17Q11.2
TF
IFNA1
COL9A1
H2AC18
BMP7
SST
GNB1
AGA
IRF6
MYO5B
PEX14
CBX2
PEX3
PEX5
STX3
PEX10
PEX19
INPP5E
NIPBL
PEX13
PEX11B
PEX26
PLCH2
GATAD1
SCUBE3
SRP19
PEX16
PGAP3
SETD5
FCHO1
JAGN1
TRAPPC11
SRPRA
NDP-AS1
ASIC4-AS1
LOC107032825
EVR3
GRD1
GRD2
HDC
PYY
DLX3
JAG2
AIRE
GGT1
NR1H2
GSR
WNT4
IL13
CSF2
DNAH8
CRH
TPO
LFNG
RBPJ
DLL1
HEY1
DLL3
HEY2
HEYL
HES7
MESP2
MAGEF1
PRSS46P
IGF2R
OCRL
TNFRSF25
PRKCB
TRPC3
SLC22A11
SELE
GCG
HMGA2
BRCA2
TBC1D20
THSD4
RAD51
NR1I3
CLCN5
TG
SIL1
BCAR4
RYR1
OPA1-AS1
ICOSLG
PRSS3
CAT
FANCA
ADRB3
VCP
PDGFRB
MAPK1
MPO
MECP2
GPT
GAS5
HELLS
PLCB3
PNLIP
ERCC5
UQCRFS1
GALE
NEU1
LTBP2
XYLT1
CLDN3
CLDN4
CLASP1
EIF4H
VPS11
RAB18
TSEN2
FKBP6
TSEN15
RAB3GAP2
TSEN34
TSEN54
ABHD11
BCL7B
KARS1
AFF3
TRAPPC2L
DNAJC30
GTF2IRD2
BUD23
BBIP1
VPS37D
TMPPE
METTL27
TMEM270
PHKA2-AS1
GK-AS1
MIF4GD-DT
LOC102723692
PRS
LOC109504725
LOC113939944
LOC113687175
DELXP21
FWS
PBC5
PBC2
PBC3
PBC4
PRDM2
CA10
SAA1
AGTR1
IDUA
COL10A1
SLC6A4
ALDH18A1
IL3
AMH
ADAMTSL1
HNF4A
MC4R
GLIS3
SOD1
CD4
MC2R
TERF1
NAGLU
MSX2
DRD2
ABCC8
ADAMTS4
COLEC10
ALOX12
LEF1
ABCB11
CD80
CTLA4
BLM
IL16
PLAU
AFP
EXT2
SERPINA7
ITGA2
EXT1
MYB
CYP7A1
CCR3
IL31
SQOR
HSD3B1
PIK3CA
ITGA2B
DNAH9
CSF1R
SLC19A1
TCN2
IL15
CASP3
ALDH2
IER3IP1
SERPINA1
TCF7
TCOF1
IGFL3
SHH
ADAMTS6
UGT1A1
ACP1
KCNJ11
DLX5
TTF2
LINC00339
GALNT3
PDGFRA
MIR708
LOC110386951
IL21R
FBXO33
CCR6
PRKDC
PRODH
MTR
VPS13B
MIR203A
TRPS1
LPL
FTO
LHCGR
ADAMTS19
PTPN22
EFEMP2
ERN1
FEN1
EXO1
M6PR
RAD52
RECQL
TERF2
RECQL5
NUDT10
WNK1
CXCL12
CCND1
SLC17A5
FBN2
NLRP3
AFF2
FOXL2
VNN1
TPD52
AAGAB
FBXO5
ZNF239
PLEKHG1
NIPA2
LOC110806262
NRAS
GAST
KHDRBS1
MT-CO1
DBP
CYP2R1
FGFR3
GAD2
IGFBP6
CSF3
PSAP
SCT
OTC
STAR
INSR
ENTPD1
PDCD1
RBP4
TBX19
TNFRSF6B
CIITA
ACAN
CD8A
FBLN5
CD34
CCK
APC
MBL2
BRSK1
MCM8
ANTXR1
FGF18
NPY
SLC10A2
TFRC
SEM1
FBXW7
CUL1
RBX1
SKP1
LINC01094
UVRAG-DT
LGALSL-DT
LINC02596
LINC02597
CYP1A2
VIP
MIRLET7B
DNMT3A
HGF
CCL4
ATP5PO
SEMA3A
COMP
SLC30A8
ITGA6
MTOR
ZP2
PARP1
SYNE3
SLC19A2
TNFRSF8
EPO
CCR2
IL9
CRHR1
ANKH
MEG3
MIR497
KDR
POR
ADAMTS1
NOBOX
SCG5
MIR212
BHLHE40
FLT3
IL37
MITF
ESRRA
EIF2AK1
STAT5A
ASS1
SLC12A6
LRP2
FUT2
SSTR1
CCR9
ACKR2
GSTT1
MYC
DCN
HLA-E
IL18R1
CELA3B
PTPRD
GHRH
NR0B2
LPA
FGF19
CDKN2A
BMNCR
SCYL1
CDKN1B
POLR1D
ANOS1
NFKB1
C11orf58
RARRES2
CYP46A1
RPL21
U2AF1
KRT6B
PCAT2
USP9X
DNAJC21
RAD51C
PRKCQ
PSMC6
MIF
TNFAIP3
CLEC16A
COL11A1
TMEM150B
NTRK1
MLH1
TOP1
POLB
RPA1
XRCC6
XRCC5
DIAPH2
TAGLN
MRE11
DHX9
GDF9
SYCE1
WRNIP1
PURG
SOHLH1
SOHLH2
SLC7A8
CYP1B1
SMAD1
HSPB1
STK11
GSN
APH1A
PRPF3
SETDB1
SOX10
PTPN11
SLC10A1
SMAD4
CXCR4
TRH
PUM1
OSTM1
TDGF1
HMOX1
ACE2
TCF7L1
MIR181C
NOS2
RAB6A
GAPDH
SFRP4
MPP7
TWIST1
IHH
ARSA
EIF2AK4
MSX1
TRPV5
AVPR1B
EIF2S1
CXCR3
FIG4
MKI67
PRTN3
KRT10
NAGS
FDX1
LTBP4
NUP210
HPX
COG7
EIF1AD
LOC110806264
PDE4A
GDF11
MIR144
LOC113839511
ANXA1
MTNR1B
ZYX
S100A4
CRY2
CD320
MIR100
MIR23B
LOC110013312
ENO1
ABCC2
TYR
NCAM1
CRYAA
SSTR4
SSTR5
GPBAR1
SCARNA23
VCAM1
ANXA2
ADM
NRIP1
ASCC1
UPF1
PDIA2
TNFAIP8L2
PTENP1
MIR98
ATF6
GUSB
ATF4
ASL
SLC7A6
GPR55
GORAB-AS1
KHDRBS3
MIR320A
AKR1C2
PIEZO1
PNPLA6
OMD
FST
THBS1
GHRHR
TXNRD1
AOX1
RXFP2
SPRY1
SEC14L2
MT1G
ZNF410
MIR196A2
MIR338
ADH1B
FKBP14
COL5A1
TMEM67
FAH
RB1
CCN1
ATP6V1G1
PTRH1
FANCC
OFD1
SLX4
SULT2A1
OAT
TGIF1
PSTPIP1
NOD1
RAPGEF4
AMFR
MCF2L
P2RX4
IRAK2
LMO1
WWTR1
BMP2K
CBLN1
TMEM70
ANKRD17
CAMKMT
CADM4
ITIH5
COX18
SLC35F1
ZNF446
CD300E
TTC23
FAM13C
MIR29A
CRNDE
MIR373
SNHG1
MIR363
MAPK8
RET
APP
EDNRA
HNF1A
MMADHC
HOXD13
DBH
PTPRC
FOXP3
CD2
FIP1L1
DMD
FTH1
CTSD
H19
SELL
WNK4
KDM5A
LGMN
STRA6
OVGP1
LINC00472
MIR365A
MIR374B
MIR422A
MIR300
ZBTB40-IT1
RPS26P35
STIN2-VNTR
ADRB2
C3
PON2
POLR3A
PDE4D
MIR31
DYNC2H1
PTX3
SLC4A1
MIR155
NR3C2
ITGB3
WNT9A
GRIN2B
SSTR2
RPS19
EPCAM
RPL5
ABCB4
CD28
DLAT
KRT19
PRKAR2B
SFTPC
FBL
INPP4A
PTTG1
RUNX3
EPB41L3
KRT7
PRKX
SP100
SCTR
DMBT1
FAM20A
USP48
SCARA5
TRUB1
SLC51A
RPL38
PIF1
ACTRT3
SHQ1
CCN5
TAFA4
MIR124-1
MIR191
MIR199A1
H3-2
SNORA15
SNORA24
SNORA67
PDE11A-AS1
LOC113788269
COL11A2
UGT1A8
MAP4K2
ADORA3
P2RY2
PRDX2
INHBA
MAP3K4
KLF10
ID4
SLC22A9
RMND1
MAP9
MIR19A
LOXL1-AS1
MIR1305
MIR1297
RPL18P8
FOXO3
PRKAA2
ABCA3
SLC3A1
GSS
CTSG
DDIT3
SLC8A1
XBP1
ATP6V1A
ATP6V1E1
MCOLN1
SLC7A5
SLC7A11
FTCD
SLC7A2
SLC1A7
SFTPD
ADAMTS3
ADAMTS17
BCAN
DNAJC3
PTF1A
PDIA4
SLC3A2
DSE
ARF5
NEU2
PPP1R15A
RFX6
ADAM28
GOLPH3
GOLGA1
COPE
ARFRP1
SCYL2
ADAMTS9
PPP1R15B
ADAMTS15
ADAMTSL3
ERO1B
TRA
LOC110386947
PTH2R
MIR29B1
CITED2
FGF7
G6PC3
SERPINB4
MAFB
CCNE1
MST1R
GLS
YWHAH
CSTA
COL6A1
FOXA1
TUBA1B
TBX15
IL32
SPON1
PLIN4
MIR145
LOC110973015
SPG7
PSEN1
PLOD3
SEC23A
HDAC9
TLR2
UBE2L3
IL5
ADCYAP1
LALBA
SHOX
GYS1
CD19
STAT4
PTPN2
TGFB3
GYG1
GZMB
MMP12
TP53BP1
MYO9B
TNFRSF10A
ATP12A
ATXN2
CD86
CHGA
FABP2
ATP4A
ATOX1
ITGAE
SYNE2
PAGR1
ODC1
LUZP2
GDF15
PIK3C2A
FOXC2
GIPR
GIP
ERCC3
BRWD1
LHX8
DPPA2
ATG9B
STRA8
LRRC41
LBR
ITGB2
KAT2B
CARM1
FOXP1
VANGL1
MIR34B
MIR128-1
MIR217
MIR33A
MIR491
CASC11
MIR655
MSC-AS1
MIR384
ATF3
SLC11A2
IL1RAPL1
FN1
ACTA2
NAMPT
SMAD9
F9
HSPD1
FEZF1
CCDC141
NDNF
CCR5
LOC109611593
PLXNA2
TSHR
PRKCD
MGMT
CDH3
KRT14
NR1H3
VCL
NNT
CYP7B1
FLNC
CBFB
LOXL2
PIM2
VEGFB
DCT
LGR5
RPL35A
LGR6
RPS26
BPI
EDAR
CYP8B1
DNAL1
HOXC13
LRIG1
SRSF1
SERPINB3
GRHL2
KRT15
CABLES1
EXOSC9
MADCAM1
SHOX2
CIRBP
DSPP
GPR101
CCL25
LHX2
NKX3-2
PAM16
LUC7L2
TCHH
B3GALT2
HIVEP3
KRT72
ZNF676
AP5B1
LORICRIN
PLET1
MIR222
MIRLET7I
MIR24-1
LINC00379
SRP54
SMARCD2
GFI1
LINC01436
MIR663AHG
IL6R
ALOX15
CHIT1
CLU
GATA2
HTR2C
MYD88
PGM1
OPRM1
IRF1
PC
SH2B3
IL7R
GOT2
PSMB9
AGL
CTSA
TBX21
PRF1
IL23R
HLA-DPB1
GBE1
HLA-G
ITGAX
OCLN
TJP1
PTPRN
TOR1A
ATG16L1
CCL5
CCS
ENPP3
PAM
TGM3
TIA1
TPSAB1
SLC31A1
CLDN2
IL21
COMMD1
MATN3
PREP
SLC30A10
BACH2
DNA2
HLA-DPA1
KLRD1
HLA-DMA
IFT88
MICB
UGT1A6
KLRC1
NUP153
KLRK1
CD7
UBASH3A
IL18RAP
HLA-DQA2
TAGAP
TGM6
RGS1
TOR1B
KLRC2
SLC37A1
SLC37A3
BLOC1S1
ADAD1
SCHIP1
CELA1
KIAA1109
PUS10
ANKRD55
YDJC
SNU13
H2BC21
MIR192
LINC01193
AMHR2
POU5F1
NSF
RICTOR
SAT1
AMD1
CLPP
EIF2B4
GJA4
PGRMC1
XPNPEP2
EIF5A
INHA
MLH3
MBTPS1
SRR
SH2B1
TLK1
DMC1
SYCP3
DDX4
ZP3
MSH5
RYR3
SRM
DAZL
AOC1
CPEB1
HFM1
ZNF462
CLIC2
AP4M1
EDF1
ABTB1
DLGAP4
GPR3
NLRP5
TBL1X
YBX2
SMOX
DACH2
EIF4ENIF1
PTCRA
SPO11
SMC1B
REC8
ANKRD49
FIGLA
NANOS3
MAMLD1
MND1
EPPIN
IGSF10
NLRP11
FNDC4
MEIOB
NXF5
C18orf54
DPPA3
RFPL4A
CFAP47
MYO5A
FGF9
CD2AP
CD14
VWF
PTGER1
IDH3A
PSMB4
PI4KB
ECM1
ARNT
PSMD4
PIP5K1A
STK39
UQCRC1
USP4
ATRIP
RPL31
NPAS2
SVIL
ACSBG1
CIB2
NME6
RAB31
USP19
IP6K2
NPL
MOGAT2
ZNF687
PTER
LYZL1
GABPB2
QRICH1
TBC1D2B
BNIPL
GOLPH3L
MLLT11
MRPL9
ZNF589
CDC42SE1
ARL4C
UBAP2
PRUNE1
WDR75
C1orf56
ANKRD18B
TMEM89
FAM216B
SH2D7
MIR604
LINC01251
UBE2R2-AS1
NPAS2-AS1
RHOA-IT1
FCF1P2
UBE2D3P3
ENSG00000235236
KRT18P57
RNU6-908P
MRPS18AP1
RNU6-12P
ENSG00000232034
LINC02686
RPL19P11
RN7SL444P
ENSG00000260988
ENSG00000232732
ENSG00000199633
ENSG00000225399
ENSG00000229021
HIGD1AP4
KDM3AP1
RNU6-99P
ENSG00000287495
lnc-JCAD-7
ENSG00000259562
HSALNG0007104
HSALNG0082890
lnc-ACSBG1-3
lnc-SLC40A1-2
MG828730-058
MK280221-028
lnc-ATRIP-9
lnc-CIB2-1
HSALNG0082889
lnc-CDC42SE1-1
lnc-FTCDNL1-1
lnc-JCAD-10
lnc-SH2D7-2
RF00017-7014
HSALNG0023135-001
HSALNG0023143
ENSG00000285748
HSALNG0021048
HSALNG0023146
RF00017-301
lnc-C2orf69-1
RF00017-3014
RF00017-570
RF00017-7016
LOC105373510
HSALNG0021441
HSALNG0008938
HSALNG0122241
HSALNG0070808
piR-50437-469
FOXL1
AKAP11
KRAS
TAF1
SLC2A2
SEC24D
MGAT2
NAGA
SLC39A8
SLC39A13
ANO5
COG1
TAPT1
PIGY
FGF14
P4HA3
PGRMC2
MKX
UCHL1
HTR2A
BAD
CX3CR1
BCAR1
GAR1
IGHE
CNC2
MAP2K1
GNA11
GLA
ERCC4
SGSH
SLC39A14
STX16
LEMD3
FAM20C
ADCY5
ZEB1
MIR200A
APOA1
IL4R
TGFBR3
BANP
MIR324
SERPINA3
BCL2
MIR1286
PTCH1
SCD
TFAP2A
GHSR
DCC
CTNND2
SETBP1
SEMA5A
TNFRSF1A
PTK2
GPX1
LRP1
SPTLC1
ZIC3
NGFR
TIAM1
MBP
MAGI2
PPP6C
DPP6
TBX20
IFT57
AUTS2
CDH9
PRDM9
SLC25A37
NHS
CALN1
IQSEC3
STAG3L4
ADIPOR1
CSN1S1
ITLN1
PSEN2
AKR1C4
CCR1
ASRGL1
NEAT1
MYH11
TSHB
THY1
FNDC5
PLCL1
ADAMTS18
QPCT
NPPA
CTNS
EHHADH
POLR1C
ALOX5
RSPO3
HSPA1L
ESRRG
IFNAR1
PIK3R1
ADRB1
COL4A1
ABCA1
CDH11
REN
FGFRL1
PTGES
TNFSF12
AGFG1
MAEA
RARA
PTPN6
CYP11B2
THBD
SRD5A2
MDM2
RPS6KA3
RPS6KA1
PLK1
FBP1
GABRB3
ATP2B3
AVPR2
LIG4
PRKAR1B
PGK1
P4HA2
KDM6A
RPS6KA2
AVPR1A
HSD3B2
HADHA
NCOA3
TBX5
DSC2
EPS15
FH
FDXR
MTHFD1
PHKB
NCOA2
SLC16A2
SLC2A9
DDX41
DDX11
FCER2
FCGR3A
FZD9
LGALS3
KRT1
KRT16
NCOA1
SYP
TRHR
RPS14
RUVBL2
RPL15
RPS10
AGRP
COL9A2
FGF4
KRT13
FAF1
MUS81
POT1
NOP56
MT2A
RPS6KA6
TBX1
TERF2IP
PGAM1
RPS27
RPS17
RPS24
TACSTD2
POLI
PUS1
SEC61A1
RPL26
AP4B1
HCRT
MUC5B
MTF1
PUS7
SFTPA2
RPGR
RPS29
TOP3A
COIL
EMG1
EIF6
PDLIM1
PAPPA
SRP72
BCAR3
EVC2
COX17
LRRC32
TMEM59
RPS4X
ANKRD26
ACBD3
LMBRD1
NOP58
MCM10
MAGEA1
MAGEA11
MAGEA4
TRAPPC2
KIAA0319L
MED28
MAGEA3
SYT6
RMI1
CLPTM1L
ENOSF1
FAM111B
MMUT
MAGEA10
PRDM8
P3H2
PGAM4
DCLRE1B
[truncated: 2,577 more rows]

## Sheet: S7 OP-NCBI
OP-NCBI
LRP5
TNFRSF11B
COL1A1
COL1A2
CALCR
SOX6
SLC9A3R1
RAP1A
ALDH7A1
SLC34A1
PDLIM4
SCG2
OSBPL1A
FTCDNL1
COLEC10
SPP2
LRRC4C
TBC1D8
DOK6
TGFB1
ESR1
VDR
IGF1
TNFSF11
RUNX2
DKK1
SOST
BMP2
PLS3
TNF
IL6
MTHFR
Tnfsf11
ESR2
CNR2
TNFRSF11A
MIR21
CYP19A1
P2RX7
APOE
NOS3
Esr1
Sirt1
VKORC1
GC
BGLAP
WNT1
UGT2B17
ADIPOQ
Mir214
Tnf
LEP
Nfkb1
FGF2
MIR155
NEWENTRY
H19
AHSG
SHBG
HSD11B1
MIR214
MIR140
GALNT3
SP7
TP53
NEWENTRY
VEGFA
SQOR
IL10
GREM2
TLR4
Lepr
GSTM1
IL17A
CCL2
PON1
NPPB
Nfe2l2
Pparg
ICAM1
Hif1a
CYP1A1
SOD2
MAPK3
IL1A
Mapk1
ALDH2
FGF23
MMP3
IGF2
LEPR
FGFR2
IL33
CYP17A1
CYP1B1
Bmp2
KL
P2rx7
ANXA2
SOX9
HMGA2
POSTN
SPARC
CDX2
PTH
Ctnnb1
Ezh2
MIR29A
Itgb3
SAA1
ALPL
SMAD7
PTHLH
PTK2B
ITLN1
SFRP1
GAS5
CTSK
Oxt
SERPINA12
ITGA1
INSL3
SLC11A2
MIR503
Fkbp5
LEPQTL1
Tnfsf11
MIR19B1
MIR708
CA8
Mettl3
MIR208A
THSD7A
ARHGEF3
Nell1
Pls3
CER1
Mir503
MIR2861
Trp53
APP
ACE
BRCA1
Apoe
BDNF
ABCB1
AR
AKT1
IL1B
Tlr4
PTEN
CTNNB1
CXCL8
SLC6A4
Ifng
HLA-B
MTOR
IFNG
BRCA2
Il6
Tgfb1
MAPK1
SERPINE1
PIK3CA
GSTT1
SIRT1
Fas
NOTCH1
CD44
Pten
HLA-A
Akt1
KIT
SPP1
ADRB2
IGF1R
Il17a
PDCD1
NOD2
FTO
MBL2
MMP1
NLRP3
IL1RN
Igf1
CYP3A4
MIF
Mmp9
Gja1
RHOA
HGF
STAT1
ALB
Bmp4
Hmox1
ACE2
PTPN11
CST3
PPARGC1A
Vegfa
HSPA5
Gsk3b
RETN
Spp1
Ptch1
Mapk3
TWIST1
SMAD3
tat
Ppargc1a
Ar
Fasl
Bax
Il6
DPP4
GNAS
Runx2
Cftr
TYMS
CASR
Ptgs2
Bcl2
CD40
CNR1
PTX3
MMP14
Igf1
Foxo1
THBS1
Atm
Jun
Cxcl12
IL15
HP
MC4R
LTA
GH1
DNMT3A
TNFRSF1B
Esr2
TRAF6
Csf1
TRPV1
CCR2
Prkaa1
SMAD2
BMP4
ADORA2A
WNT5A
LTF
Nfkb1
Ager
ITGA2B
FGF21
GHR
Yap1
Wnt1
S100A4
CCNE1
Nf1
NOS1
Mir155
ETS1
NPY
ANXA1
NOX4
WRN
Sirt1
Wnt5a
Pgr
Scarb1
MIR27A
Nr1h4
Nfatc1
CX3CL1
Gli3
Itgb2
Smad1
POMC
Ptpn11
TGFB2
Ppard
DNM1L
JAG1
WWTR1
MIR203A
Adrb2
GSN
Egr2
Agt
Cd80
COL3A1
Ddit3
Sirt3
SLC19A1
IL37
Cyp19a1
MIR205
SIRT6
Smad5
NOTCH2
MIR137
CCL20
RARRES2
IL1R1
PRKAR1A
ALOX15
Pik3ca
Irf8
CD47
Wnt4
Timp1
TERC
CYP27B1
HDAC4
MIR196A2
Inpp5d
Tgfbr1
IRS2
NOD1
Csf1r
Grn
LCT
FOXP1
LRP6
BIRC2
MTNR1B
WNT3A
IL16
Vdr
Tet2
MIR200A
Ptk2
MIR29B1
Gnaq
PRKCQ
MST1R
CCL4
Itgav
ATF6
MIR93
PTGER4
Rptor
PTN
Rictor
Ren1
Il1rn
Ly6a
MIR144
MEF2C
ENTPD1
VIP
Qk
PER3
UPF1
Sost
ALOX12
Aldh2
MIR19A
Pin1
Irs1
EPHB2
EFNB2
Tnfrsf11b
SATB2
Wwtr1
Itga5
GLS
TCN2
MIR497
CARM1
MIR100
CCN4
SERPINH1
Ptk2b
MIR320A
Entpd1
SLC1A3
YWHAH
Gper1
Tyrobp
IL31
MIR338
Enpp1
MIR18A
KAT2A
Bmp6
Bgn
MIR34B
Gper1
Tshr
MIRLET7B
Mst1r
NOG
MIR133A1
Mapk7
MT-TL1
COL6A1
GGCX
Lox
MIR23B
Cpe
FSHB
Gpbar1
Efnb1
Pth
SNHG1
Pdgfrb
TUBA1B
Rgs2
MIR186
Pth
Cbfb
Runx2
Slc11a2
MCM6
MIR212
MIR33A
SFRP4
MIR217
FZD4
AMFR
MIR449A
DVL2
MIR128-1
DANCR
Htr2b
CSTA
MIR483
Dnmt1
Mir132
MIR196A1
P2RX4
Bmp7
Atr
Flna
Ffar1
Mir146a
TNFAIP8L2
Tnfrsf11b
Nppb
Pitx1
SLC19A2
CARTPT
ZYX
ANKH
LTF
TYROBP
CRNDE
WNK4
ADCY5
CRY2
FDPS
NPY2R
Chrm3
Bach1
KDM5A
LGMN
Mirlet7a-1
MIR373
TSC22D3
Sema4d
GDF11
Lgr4
Rorb
Kat2b
PLOD1
FRZB
Rspo1
PUM1
PSMC6
Saa3
Mir133a-1
VANGL1
Fosl1
MIR30D
LGR4
WNT3
Traf3ip2
VPS13B
Capns1
COL9A1
H19
Kat2a
S100g
SPRY1
Mtnr1b
IBSP
Mapk7
IL18BP
PTENP1
MIR181C
Postn
MIR365A
OGN
Camkk2
Mir140
MIR491
Git1
Gpr65
NMU
Irs2
Smurf1
GPR68
TSPAN12
Sfrp1
Mir451a
WLS
HESX1
QPCT
COL13A1
WNT16
RXFP2
Reck
MIR532
SLC22A11
Gas5
LRP4
ASIC2
Hells
PLEKHO1
XYLT2
Mrc2
MIR384
Lgmn
MCF2L
TMCO1
Mir210
Npnt
Mir212
CD320
Adcy6
MIR324
Mir23b
BCAR4
Wnt2
Sema3b
FGFBP1
Sost
DGCR5
ATP6V1H
Mir148a
Ostm1
MIR422A
SGMS2
Pcsk5
Zfp384
CLCF1
Mir135a-1
SNX10
Kdm5a
SPON1
MIR1297
Cd109
Slc26a2
Mir338
MIR300
CA10
Rap1gap
Mir30a
Akr1a1
LOXL1-AS1
ASCC1
MIR374B
MIR345
CCDC170
FTX
MIR637
Mir138-1
MIR655
Mcf2l
SLC22A9
Mir182
BMP2K
Sema3d
TBX15
Mirlet7e
RMND1
Cnot3
SYNE3
MIR664A
DOCK5
NMUR2
NPNT
Mir137
Mir185
Esrra
Rps5
Dusp14
Stard3
Serpina12
DCAF13
MAP9
LINC00472
Mir29c
Inpp4b
THSD4
ZNF410
Dcr3
Mir138-2
Mir365-1
RNF185
Satb2
Siglec15
Mir497
Mir338
Chrm5
Sufu
Mir330
Zfp467
FBXO33
Mir384
BIRC5
Mirlet7a1
Mir148a
Psmc6
Pkn3
MSC-AS1
Nipa2
Lrg1
Nron
Cst5
REG1CP
Dvl2
Mir874
groEL1
MIR1305
Mob1b
TNFSF11
BMNCR
MIR550A1
Mir1897
TMEM64
ZBTB40-IT1
MIR1286
NEWENTRY
TNFRSF11B
cxcr3.2
LOC101168980

## Sheet: S8 COVID-GeneCards
COVID-GeneCards
ACE2
TLR7
TMPRSS2
IL6
TNF
DPP4
ACE
TLR4
NRP1
HLA-A
TNNI3
IL1B
HLA-C
IFNA2
EGFR
IL2RA
IL4
NPPB
CXCL10
F3
CXCL8
CCL2
ADAM17
JAK1
VWF
IFNB1
IFNA1
NLRP3
F2
CSF2
CRP
INS
ABO
IFNAR2
IL10
TNFRSF1A
AR
OAS1
PMS2
CHAT
MTM1
CLCN6
INPP5E
MUC1
FURIN
SLC6A20
LOC117134593
HLA-B
TBK1
TLR3
BSG
IRF3
CXCR6
TNFRSF1B
IFNG
IL17A
FYCO1
CCR9
IFIH1
LOC117134604
LOC117134608
LOC117135106
LOC112679198
LOC119086083
SERPINA1
ADM
IL7
IFNAR1
ALB
CTSL
IL2
HMOX1
APOE
MBL2
HSPA5
STAT1
IFITM3
STAT3
RPL36
XCR1
LZTFL1
AGT
LOC117134606
LOC117134607
LOC117134611
LOC117135104
LOC117135105
LOC117134605
CCR5
PRF1
AAK1
S100A8
CD14
ADAMTS13
PTX3
HMGB1
CD209
CALCA
AVP
S100A9
STING1
CCL3
SLC6A19
IL18
VPS39
MAVS
MAS1
LOC118966792
C5
C5AR1
CCR6
IFNL1
LOC117600004
DDX58
MMP3
SELP
ADIPOQ
IRF7
SERPINC1
TGFB1
ISG15
EDN1
TYK2
OAS3
GPT
KNG1
FAS
CCL17
ANGPT2
SELL
CCL4
CLEC4M
TTR
SIGLEC1
CXCL1
IL1A
CXCL2
IRF9
F11
AGTR2
VAMP8
HIF1A
REN
FGA
PLAUR
NEU1
VPS41
ENPEP
BECN1
IL6R
SAA1
SIGMAR1
TLR2
MUC5AC
GPHN
CCHCR1
SNAP29
STX17
TNNT2
IL33
NFE2L2
PTPRS
MYD88
VKORC1
TLR8
CCL5
NCAM1
TH2-LCR
LOC106699567
LOC111832671
LOC116158494
LOC116158495
LOC117693187
LOC117152610
LOC117152611
LOC117204000
LOC117204001
LOC119230225
LOC119266102
LOC112590816
LOC112590817
LOC116183086
LOC116183087
LGALS3
AHR
GZMA
SERPING1
IL10RB
JUN
STAT2
EIF2AK2
IKBKE
MX1
CSF3
PLA2G7
TRPV1
TRPA1
IFNL2
CD163
CD8A
CHRFAM7A
SMN1
S100A12
TICAM1
FCGR1A
RB1CC1
STX7
STX6
VPS16
VPS18
FTL
MAF
HAVCR2
MAFB
FABP2
LAG3
MIR10B
NOS3
G6PD
APOL1
P2RY14
SREBF2
LPA
TMPRSS4
PSME3
PALS1
AGTR1
AGER
LCN2
ELAVL2
PTGDR2
TNFSF14
UBE2L6
KLRC2
TAS2R38
BTK
ITK
CAT
MIF
VEGFA
CCR1
PAFAH1B1
ULK1
FCGR3A
ATG13
DICER1
SOCS1
KDM4B
SH3GL1
ATP6V1D
DPP9
APBA3
SAFB
SAFB2
RAVER1
MYDGF
FAM71D
HSD11B1L
LCE2B
LCE2A
YJU2
DPP9-AS1
SDHDP4
SNRPEP4
ENSG00000269807
ENSG00000257452
ENSG00000267030
ENSG00000267255
ENSG00000268670
ENSG00000267769
ENSG00000267303
ENSG00000288720
ENSG00000285788
HSALNG0123410
lnc-FYCO1-5
HSALNG0123412
lnc-MYDGF-2
lnc-SLC6A20-4
HSALNG0123411
MK280073-186
piR-50968-032
NONHSAG012343.2
piR-32810-041
P2RX7
SPP1
BDKRB1
LGALS9
TRAF3
ELANE
PDCD1
CTLA4
CD274
PIK3C3
FPR1
ATF4
IDO1
SOD3
VPS33A
CXCL3
ATG14
OR51E2
FNDC5
MIR146A
MIR1207
MAPK1
MAPK3
RSL24D1
CXCL5
IL13
AKT1
MTHFR
SOCS3
CCL20
PSMD1
SLCO4C1
IRAK1
IL6ST
FGB
RPL39
ITGB3
KLRC1
ITGAM
IGHMBP2
TK2
TRIP4
SFTPD
B2M
CD81
ANXA5
FKRP
ERG
CCL7
PNPLA3
TNNI1
ESM1
TAS2R1
PARP14
GSTT1
MIR451A
RELA
DCTN1
CFTR
MPO
CD4
CD40LG
PIK3C2A
IL5
SFTPB
SFTPC
CCL11
SCGB1A1
H2AC18
RAB7A
TOMM70
ANPEP
MMP12
IL17RA
TARS2
GTF2F2
RAE1
RAP1GDS1
G3BP1
GIGYF2
RAB14
REEP5
ALG5
CLCC1
UGGT2
G3BP2
GOLGB1
TRIM59
CFD
CGAS
AP2M1
USP13
PABPC4
KPNA2
ATP1B1
PLOD2
HYOU1
NUP214
SIRT5
ERC1
NIN
PCNT
EIF4H
ERP44
FKBP10
SIL1
CEP250
CEP135
HECTD1
MYCBP2
CHPF2
AKAP8L
ERLEC1
GOLGA3
CNTRL
EDEM3
CCDC86
ARL6IP6
DNAJC11
SPART
COMT
RIPK1
ADAM9
CSNK2A2
NEK9
SCARB1
PMPCA
PVR
TOR1A
RTN4
ATP6AP1
GGH
NARS2
PLD3
PMPCB
NUP98
RAB2A
RAB1A
VPS11
ALG11
ATE1
EIF4E2
HS6ST2
PDE4DIP
PITRM1
RAB8A
ANO6
LMAN2
NPTX1
MTCH1
ATP13A3
GOLGA7
MDN1
INTS4
QSOX2
SCCPDH
ZDHHC5
TIMM10B
FAM8A1
COQ8B
FAM98A
SELENOS
HLA-DRB1
PIK3CD
PIK3CA
CHUK
IKBKB
NFKB1
PRKCG
MMP1
PIK3R1
MAP3K7
MAPK14
PLCG2
PRKCA
CASP1
FOS
NFKBIA
PIK3R2
MAPK8
MAPK10
SYK
PIK3CB
FGG
IKBKG
IRAK4
MAPK12
MAPK9
PLCG1
PRKCB
RPL11
RPS19
C1QA
C3
C1R
CYBB
MAPK11
MAPK13
MASP1
RPL5
TAB2
C2
C1S
F13A1
MASP2
TRAF6
C1QC
C1QB
ADAR
FCGR2A
CFB
RPL10
C4A
C9
C3AR1
PIK3R3
RPL18
RPSA
RPS14
RPL35
RPS3
RPS6
RPL15
RPL21
RPS10
RPS20
C7
C8B
C4B
C6
HBEGF
IL12B
IL12A
RPL10A
RPL13A
RPL22
RPL27
RPS2
RPL35A
RPS15A
RPS27
RPS17
RPS24
RPS27A
RPL13
RPL26
RPL31
RPL4
RPS13
RPS9
RPL19
RPL7
RPS26
RPL7A
RPL9
C8A
F13B
NFKBIB
RPL12
RPL8
RPS15
RPLP0
RPLP2
RPS12
RPS7
RPL23A
RPL27A
RPL3
RPS23
RPS29
RPS3A
RPS5
UBA52
C8G
FAU
RPL24
RPL30
RPS16
OAS2
RPL28
RPS18
RPL23
RPL6
RPLP1
RPS11
RPL29
RPS28
RPS4X
RPL14
RPL32
RPL37
RPL3L
RPS8
RPL34
IFNA5
MX2
RPL18A
RPS25
RPL17
RPL36AL
RPS27L
RPL37A
RPS21
IFNA6
RPL38
IFNA10
IFNA21
IFNA8
RPL22L1
RPL26L1
RPL36A
RPL10L
IFNA13
IFNA17
IFNA7
IFNA14
IFNA4
RPS4Y1
IFNA16
RPS4Y2
RPL41
RPS10-NUDT3
RPL17-C18orf32
RPL36A-HNRNPH2
LOC102723407
STUB1
FXR1
FANCI
PSMC4
TMEM43
IPO11
LMAN2L
SUMF2
CUL2
RBX1
ZYG11B
PHB
SURF4
CTSB
TM9SF2
GOT1
SERPINE1
CXCR4
ADRB2
ALPL
ICAM1
MAPT
ALOX5
CPT2
PDE4D
ABCA3
IL1RN
GATA4
CXCR2
MMP8
TF
ACTA1
DMD
IRF1
GAA
TLR5
MUSK
MYH7
RYR1
SLC4A1
TTN
TLR1
CD28
ACHE
FHL1
EIF4G1
IL7R
HADHA
NPPA
NKX2-1
PTGS1
PPARA
TNFRSF13B
ACADVL
CD46
CSF2RA
IL1R1
GZMB
MECP2
PDE4A
RNASEL
TNFSF10
APEX1
EIF2S1
CXCR3
TLR9
PDE4B
RBP4
THBD
TIMP1
CXADR
CD9
EPX
IRF2
LAMA2
LBP
PPBP
MATR3
SURF1
TAC1
SERPINA3
SDC1
ITIH4
MYL1
BPI
DHPS
IL22
HCRT
KIR3DL1
MUC5B
MYPN
NFU1
PIWIL1
MEGF10
LTA
SP100
TRIM5
TRIM63
PF4
RNASE3
ATOH7
EPO
GLE1
ISG20
IL15
IVNS1ABP
KLRK1
SERPINB1
TREM1
CHGB
NCR2
SERPINA7
SLPI
SLAMF1
ICOSLG
LMOD3
PIWIL4
TBL1X
SLC52A3
BOLA3
CCL22
HYDIN
KLHL40
NCR1
DEFB4A
ACKR1
LACTB
TRMT10C
ERVW-1
HMGXB3
MESD
PAGR1
CNST
SELENON
MIR126
LUZP6
MIR99A
MIR122
MIR100
MIR221
MIR365A
SNORD15B
RN7SL1
SAA2-SAA4
FAM66D
MIR486-1
RN7SL2
SNORD100
TTN-AS1
RNY4
RN7SL3
LINC02258
SKAP1-AS1
LOC101927055
ENSG00000199411
ENSG00000202479
ENSG00000202198
ENSG00000195401
DDIT4-AS1
MTOR
DNMT1
HDAC2
PRKACA
ITGB1
RDX
GLA
IDE
CSNK2B
PLAT
POR
CIT
BRD4
GPX1
GGCX
TCF12
RHOA
ACADM
DDR1
BCKDK
IMPDH2
FBN1
MIB1
PRKAR2A
ADAMTS1
AKAP9
AP3B1
ETFA
FBLN5
GNB1
CYB5R3
NGLY1
NUP62
PKP2
POLA1
LOX
RALA
SLC27A2
PRKAR2B
PPT1
TLE1
ATP6V1A
AASS
AGPS
BRD2
ARF6
GFER
POFUT1
MFGE8
COL6A1
CENPF
PABPC1
RAB10
PTGES2
TLE3
SRP54
SLC25A21
PRIM1
SEPSECS
CDK5RAP2
EXOSC3
MOGS
TRMT1
ACSL3
AKAP8
DNAJC19
EXOSC2
GORASP1
LARP7
GOLGA2
GNG5
CYB5B
GDF15
HS2ST1
FBN2
NPC2
PCSK6
SLC30A9
SLC44A2
UPF1
RAB5C
OS9
PRIM2
AATF
BZW2
CWC27
EXOSC8
CRTC3
NUP88
POLA2
PSMD8
MAT2B
NDUFAF2
MOV10
RAB18
NUP210
SRP72
RNF41
STC2
SMOC1
ERGIC1
HOOK1
GRPEL1
RBM28
TOR1AIP1
DDX21
DDX10
EXOSC5
CHPF
LARP1
MRPS25
MPHOSPH10
MRPS2
NUP54
SDF2
SUN2
SRP19
SLC30A7
SNIP1
STOM
TIMM8B
REEP6
TUBGCP2
COLGALT1
AP2A2
CEP68
JAKMIP1
INHBE
GCC2
NINL
PPIL3
PLEKHA5
NUTF2
TBCA
TIMM9
SLU7
THTPA
TUBGCP3
DCAKD
EMC1
GCC1
FKBP7
UBAP2L
MRPS27
MRPS5
PDZD11
NSD2
PLEKHF2
TIMM10
ZNF318
ZNF503
ZC3H7A
AAR2
DCAF7
SBNO1
USP54
CEP112
CEP350
FAM162A
FBXL12
HSBP1
GRIPAP1
IFNL3
FKBP15
NOL10
MIPOL1
TBKBP1
TYSND1
YIF1A
CLIP4
FOXRED2
FASTKD5
ELOB
ELOC
LARP4B
UBAP2
TM2D3
MEPCE
NAT14
RRP9
SAAL1
ERO1B
NGDN
MAP7D1
PRRC2B
PUSL1
RBM41
ZC3H18
ATP5MG
HEATR3
TLE5
CISD3
C1orf50
CEP43
NUP58
WASHC4
MTARC1
POGLUT2
POGLUT3
TIMM29
ITGB2
TMEM41B
CST3
P4HB
STIM1
ALDH7A1
GALNT2
CCR4
EIF2B1
PCM1
PLOD1
TOM1
SEL1L
PDIA4
RCHY1
FUCA2
PIBF1
CCDC22
FXR2
TES
MYO18A
MKRN2
TRMT2A
XPO4
UGGT1
ASCC3
DNAJB4
RNH1
TBC1D15
ZFR
CEP131
ERO1A
URB2
ARMCX3
SPATA5L1
URB1
UTP20
PUM3
GCN1
IFITM1
SNX17
TMEM41A
JAK2
TP53
AXL
GSK3B
LDLR
ATP7B
SPTLC2
FANCD2
ATP2B4
IGF2R
LMAN1
NSF
RAD23B
SLC19A2
B3GAT3
BAG3
FADS2
FUT8
CUX1
MARK2
DNAJB1
ELOVL5
SLC39A14
STT3B
DAD1
SLC6A15
UBE3C
ATP13A1
BAG5
DOCK6
CHPT1
PIGT
PPP1R12B
KDELR1
LMO7
TRIM9
STXBP3
MTX1
PIGS
RFT1
SARM1
SCFD1
FASTKD1
IPO13
COPG2
NEDD1
BAG6
LETMD1
TTI1
STK11IP
TRAPPC5
YIF1B
B4GAT1
INTS2
LTN1
TMEM214
ZFPL1
BRI3BP
TM9SF1
TOR1AIP2
GPAT4
DTWD2
EMC2
LMBRD2
TTC27
METTL16
MACO1
ATR
BLM
HMOX2
ATP2A3
MTHFD1
CANX
CLIP1
PRKCSH
BTAF1
ARFGEF2
DIS3
CPD
HERC1
XPO5
PROCR
ERLIN2
HNRNPDL
PHB2
TBL2
XPOT
ATG9A
CXCL9
DPY19L2
CNNM3
GOLGA5
FAF2
STOML2
TIMELESS
RAB13
RANBP6
FOXK1
TMUB1
CAVIN1
ATP5PD
SRPRA
ATP5PB
DNM2
PIKFYVE
CLCN7
TGFBI
AVPR1B
BAG2
NETO2
TPCN2
IFITM2
ZC3HAV1
TMEM199
GET4
LY6E
NT5E
ENTPD1
CASP8
FUCA1
NEFL
TLL1
MKI67
FUT3
SPINT2
HLA-E
VMP1
LOC102724971
SRPK1
GC
KPNA1
NTNG1
METTL3
TTYH2
MIR4485
CIITA
EZH2
PSEN1
CSNK2A1
PRKAR1A
SLC1A3
CALR
MYH9
RAD50
TPM1
ABCC1
CAPN1
STK4
ERCC3
GSN
KEAP1
MARK3
TFRC
UBE3A
USP7
ATP6V1B2
GATA6
HSD17B4
PPP2R1A
SUCLA2
SMAD2
ZBTB16
TXNRD1
MYO6
PDK1
NME1
NNT
STK3
SLC27A4
ATP2B1
ATP2C1
C1QBP
FHL2
LATS1
MYH14
MYO5A
NKX2-5
TCF3
TFG
PEX1
PLOD3
ABCB7
ATP6AP2
HERC2
MYO5B
NLRP12
MYO1E
PABPN1
PLAA
PPM1A
PPP2R2A
TRIM32
SAE1
PTPN13
PEX14
RNASEH1
ACADL
AMFR
ACAD9
EIF3F
LAP3
FOXC1
KPNA3
LGALS1
GIPC1
PSMD9
PIGK
MTMR3
TAB1
SLC31A1
UBR5
PEX3
TOLLIP
TIMM8A
AGK
DDB1
CNNM2
FLII
EIF3A
COMMD1
SND1
NAGLU
NME4
OFD1
PRKRA
KPNA4
MARK1
MOCOS
OLA1
TPP2
USP25
PEX19
ALDH9A1
ASCC1
ABHD12
DNA2
EIF3H
FHL3
HDLBP
P4HA1
MRE11
RANBP9
TRAF7
XPNPEP3
SIK3
ABLIM1
ATAD1
CDS2
DYNC1I2
DNPEP
CEP170
CEP290
CEP55
DAP3
FLVCR1
GSPT1
GTSE1
MRPL15
NDUFAF3
MRPS28
PPFIBP1
NUP153
PIGG
SLC39A10
TELO2
TPM4
SLC39A6
WDR26
USP28
RCBTB1
TNPO3
RTKN
CETN3
EIF3B
EIF3D
EIF3J
IBTK
MYL6B
NUP50
MTIF2
RALGAPA1
RDH13
SAV1
NVL
TBL3
TGS1
YBX3
RBMS1
ATL3
BMS1
BRAT1
CBX8
CCAR1
ECSIT
DYM
DHX37
DCP1A
ACOT8
ACOT9
COX7C
DIS3L
DNAJB9
EIF3M
EIF3C
EIF3E
EIF3I
EIF3G
EIF3K
EIF3L
GPRASP2
IPO7
KPNA6
KPNA5
HYLS1
MAN2B2
MRPS9
PPP1R7
POP4
KANK2
MAEA
MRPL11
LPGAT1
LSM3
LRRFIP2
NSFL1C
TBC1D24
TCF25
TMOD1
SEMA4F
WDR36
USP33
NENF
RRP7A
STRN3
STXBP4
TMEM106B
TOM1L2
RSL1D1
WDR12
WLS
EBNA1BP2
APPBP2
CPSF3
CREG1
CEBPZ
CEP72
DNAJC1
EXOSC1
IPO8
GNL2
FTSJ3
COPG1
GDPD1
HEATR1
ZWINT
TMBIM6
MRPL43
PCYOX1
QTRT1
SSX2IP
WDR11
WDR59
RBMS2
RMND5A
TNRC6B
UACA
ATAD3B
DDX27
CCP110
JRK
INTS7
GARS1
CHORDC1
LIMCH1
MRPS24
MRPS31
NOL6
POLDIP2
MAP7
NOL8
NCLN
PAM16
MPHOSPH6
PWP2
RANBP10
SURF6
TRIM3
YTHDC2
YPEL5
TNPO2
TNRC6C
RBPMS2
ZNF346
ASCC2
IMP4
ZNF746
MRPS15
MRPS33
LRRC41
MAD2L1BP
PHLDB2
RNPC3
OCIAD1
UQCC2
UBL4A
YIPF3
BZW1
CCDC93
COMMD8
COMMD9
CMTR1
COMMD3
CEP85L
FUNDC2
PBXIP1
MON2
RALGAPB
PIGX
RRS1
SLC35F1
SUGP2
YIPF6
UNK
WDTC1
ZMYM1
C15orf39
AKAP17A
CNPY4
COMMD5
COMMD6
CEP128
FASTKD3
COMMD10
GID8
MAP9
R3HDM1
TRIM4
UQCC1
SNRNP48
SPATS2
PLGRKT
WRAP73
ZNF598
FAM189B
HEATR6
MARCHF5
LRCH3
WDR89
CCDC28A
CCDC51
IQCC
ZNF787
ZNF691
NEURL4
RRP36
ZNF609
ZCCHC9
CMSS1
DCAF10
EMC7
MTREX
LRCH2
SPTY2D1
SELENOI
VWA8
C16orf91
ZNRD2
UTP11
TUT7
DIPK2A
IGHG4
VPS35L
ECPAS
VPS26C
PROSER3
RADX
CEBPZOS
MIR148A
IGHV3-72
FGFR1
ERBB2
MET
ATM
ERBB3
EPHA2
IDH1
MDM2
TGFBR1
PTPN11
ACVR1
EPHB2
HDAC6
HNF4A
KRAS
GJA1
NOTCH1
PLAU
SLC9A1
UCHL1
BMPR1B
BMPR2
ACAT1
BMPR1A
ALDH2
MME
NOTCH2
NOTCH3
PSEN2
TGFB2
TGFBR2
PRKDC
PTPRF
STAT6
SNAP25
TNFRSF10B
EXT1
IFNGR1
GNAQ
GSK3A
ITGA6
NR2F2
NF1
RAC1
ECE1
ALDH1A2
ADCY6
CTNNA1
CAV1
CYP1B1
GGT1
NRAS
PGM1
SLC12A6
RHEB
TOP1
USP8
AKR1B1
ACVR1B
CA12
ACO2
CLDN1
CD44
EPCAM
FASLG
GUSB
HSPA8
EEF1A2
ITGA3
KYNU
HSPA9
PCCA
PDHX
PC
PCCB
OAT
MSN
PISD
PTPRJ
SETD2
PSAT1
SLC22A5
SIRT3
PROS1
ROR1
USP9X
YWHAQ
ACADSB
ACADS
ARHGEF2
HMGCR
GPD2
GPI
EFNB1
HMGA1
LPAR1
PKN1
PMM2
POMT1
NR5A2
NRG1
MAN1B1
SLC4A4
ABHD5
ACVR2A
ALDH5A1
B4GALT1
ADIPOR1
CBR1
DDOST
ADCY9
APOB
CD38
DHCR24
EXTL3
EPHB3
EIF2S3
FKBP1A
FH
GNPAT
GPR37
GNAL
HMGCS2
GLO1
CFH
CLU
ITCH
EZR
NDUFA12
POMGNT1
OGDH
PNPLA2
MGLL
MDH1
PDIA3
NDUFS8
MMP15
LSS
SHC1
OSMR
STEAP3
STT3A
TCIRG1
TRPM4
S1PR3
SLC12A4
SLC6A6
SLC12A7
SLC26A2
SGCD
PTPRA
RAB5A
PFKP
S1PR5
WFS1
AHCYL1
ATP6V0A2
ATP6V1B1
AKR1A1
ALG8
BLVRA
CANT1
ACO1
ANXA4
CS
GBF1
IMPA2
GNA13
HSPA1A
HSPA1L
HSPA2
HSPA6
FXYD2
HARS2
GCLC
CYB5A
GFM1
HINT1
HLA-G
EEA1
HUWE1
IGFBP3
NDUFS2
NR2C2
PSMA4
PSMD4
PRPS2
NRP2
NDRG1
NDUFA10
MAPRE1
PTRH2
SELENBP1
SLC37A4
SLK
TNFRSF10A
SLC4A2
SLC29A3
SLC33A1
RHOB
SLC46A1
UBE2G2
ORAI1
PEX2
STIP1
SLC20A1
SMS
SQLE
TNFRSF21
TNFSF15
VAMP2
WWP2
ABCB8
ATP12A
BAMBI
APH1A
CAV2
EBP
DSC3
DNAJB2
B4GALT7
CRYZ
CTNNA2
CALD1
DLG1
FPGS
FLRT3
HSPH1
ITM2B
FKBP8
GOSR2
CYP2S1
CTTN
CNDP2
HFE
EEF1A1
GABARAPL2
FSCN1
KDM5B
FANCG
MIPEP
MAN2A1
MSMO1
NME3
PNKD
PSMA5
PSMC5
PLXNA1
PSMD12
MCFD2
LTBP1
LRP8
RAD17
SLC7A6
SGCE
TUSC3
UBQLN1
UGCG
PEX6
PTPRM
RNF5
SORT1
PLIN2
TNFRSF10D
SEC31A
VASP
ZMPSTE24
ZDHHC9
BNIP3L
BSCL2
AKR7A2
AP2S1
ALG6
CD70
AREG
ANXA6
ADPGK
COQ6
ERLIN1
ENTPD6
IGFBP4
IL31RA
HAX1
GPAA1
MTHFD1L
MGST1
MAGED1
NAA10
PIGO
SLC38A2
STX16
STX4
TREX1
SLC23A2
WWP1
RAB5B
ORC4
PEX10
TMED10
SARS2
SEPHS1
ALG14
ANGPT4
CDH17
CAP1
DTYMK
ACP2
ABCB10
CLASP1
COG2
CCNT1
CALU
CELSR2
BCAP31
CSGALNACT1
EPN1
HPCAL1
IARS2
HLA-DMB
GPR39
HAVCR1
GALNT10
GALNT12
CHD8
CHST14
HIBADH
IL13RA1
LEMD3
FAM20C
MYOF
LRBA
NPEPPS
NUP93
PSMC2
PTGR1
PLXND1
PPA2
PSMD11
MCM3AP
MAP4
MAZ
KIF5C
LTBR
NCAPD3
PASK
PI4K2A
PTGES
STRA6
SPAG9
TARBP2
TPD52
SLC30A1
SLC35A2
SLC2A6
SLC30A5
SMCHD1
UBIAD1
VTI1B
PEX13
RHBDF2
SERPINE2
RNF8
SNX1
STEAP2
PLEKHG4
PLIN3
TNIP1
SCAP
VAMP3
VAMP4
VAMP7
ZBTB20
ZNF148
AGMAT
AK4
ABCC10
CDH16
CD99
DNAJA2
DEGS1
ATP8B1
AGPAT3
COTL1
CLASP2
AP2A1
CERS2
BCAM
DAGLB
FAT1
ELF3
ELOVL6
ELMO2
EPN2
HSD17B8
HSPE1
HTATIP2
GALNT1
GPX8
HMGN1
HDGF
EIF2A
CYBRD1
GGT7
HERPUD1
LGR4
L2HGDH
EGFL7
HNRNPM
MAFG
NEO1
LRP12
NLRX1
NLN
PPA1
PDLIM1
PPIC
POLD3
LSR
MARCKS
NOVA1
PEG10
NCOA4
NDUFB11
MGRN1
MPZL1
MRC2
LRRC8A
MAGT1
NT5C3A
NTS
RAB31
RNPEP
ST8SIA4
STX5
SS18
TAX1BP1
TCTN3
TSN
SEC23IP
SLC16A4
SLC35A1
SLC4A10
RIF1
SGPP1
SGCB
WDFY3
YKT6
RAB3D
RAB9A
OPN3
RNF19A
SPG11
TAF4
TIMM17A
TKFC
RBPMS
VPS45
WBP2
VPS13A
CDKAL1
DTNB
DCBLD2
ATP8B2
B3GALT6
ARFGEF1
CRIM1
EXTL2
HPS6
GORASP2
KIAA0319
GLCE
GOSR1
FKBP3
NPLOC4
MBNL1
NUBPL
RBM5
SEMA4B
SSBP1
TBCB
SYMPK
UNC93B1
VPS26A
OPA3
RBFOX2
RNF213
SNX2
STAM2
TACO1
SCARA5
VTI1A
BET1
ACAD10
BAG4
CDK5RAP3
CAPRIN1
DYNC2H1
DOLK
ECI1
DDT
DRAM2
DDX39B
ALG13
ADGRE5
ADGRG1
CLDN12
CLINT1
CSDE1
ADGRG6
CACNG6
DLGAP4
[truncated: 572 more rows]

## Sheet: S9 COVID-NCBI
COVID-NCBI
S
ORF1ab
N
ORF8
E
M
ORF3a
ORF7a
ORF6
NEWENTRY
ORF10
ORF7b
TLR7
IL6
IL10
ACE
CRP
AR
TLR4
MUC1
CD14
ACE2
BSG
DPP4
TNNI3
FURIN
TMPRSS2
NPPB
ALB
HSPA5
S
ADAM17
ABO
Ace2
IFITM3
CD8A
TGFB1
CXCL8
HLA-A
IL4
Ace2
HLA-C
CALCA
IL2RA
S100A9
ADM
NRP1
S100A8
ADAMTS13
EGFR
TNF
MTHFR
HIF1A
STAT3
IL1B
HLA-B
MTOR
IFNG
CD4
CCL2
CCR5
HMGB1
HMOX1
VWF
AGER
AGT
MMP1
F3
CXCL10
IL33
PTX3
TNNT2
SAA1
JAK1
PRF1
CTSL
KNG1
IFNA2
CLEC4M
MB
SIGLEC1
APOE
ADIPOQ
AKT1
VDR
NOS3
LEP
NFE2L2
IL17A
GSTT1
F2
SPP1
IL18
FAS
EDN1
LGALS3
MBL2
LCN2
NLRP3
MIF
MIR146A
STAT1
TTR
SERPINA1
IL2
FLT1
CST3
MMP3
TLR3
PLAUR
P2RX7
LPA
Tmprss2
BECN1
ITGAV
G6PD
TNFRSF1B
FCGR3A
TRPV1
SOCS3
VKORC1
Pparg
PNPLA3
SELP
ERG
NCAM1
HAVCR2
PLA2G7
CAT
SOCS1
IFNB1
AVP
FNDC5
SMN1
BTK
SERPINC1
MUC5AC
CD163
IFNA1
APOL1
IL7
CSF2
REN
IFIH1
SERPING1
AGTR2
C5
ATF4
CCL20
LDHA
STING1
CCL3
FABP2
SELL
LGALS9
TRPA1
SOD3
FTL
ESM1
FCGR1A
SREBF2
MIR451A
CCL4
CCR6
MIR10B
C5AR1
ARNTL
S100A12
CCL17
TAS2R38
SIGMAR1
FPR1
PAFAH1B1
OAS1
IFNL1
NRP2
CCR1
SDCBP
TNFSF14
ERVW-1
LAG3
MAF
IFNAR2
TNFRSF13C
ITK
MAFB
PTGDR2
CCL7
CCR9
SNHG16
Adam17
GZMA
IL10RB
KLRC2
MAS1
SNHG6
CHRFAM7A
Tmprss2
P2RY14
TNNI1
ENPEP
UBE2L6
IFNL2
SLC6A19
PARP14
ELAVL2
LOC117600004
LOC117134608
LOC111832671
LOC117134604
TH2-LCR
LOC117135106
SLC6A20
MIR1207
LOC117135105
LOC117135104
LOC117134611
LOC117134607
LOC117134606
LOC117134605
TAS2R1
LOC117134593
THBS3
SLCO4C1
LOC119230225
LOC117204000
LOC117204001
LOC112679198
LOC119266102
LOC117152610
LOC106699567
LOC118966792
LOC119086083
LOC117152611
LOC116183087
LOC116183086
LOC117693187
LOC116158495
LOC116158494
LOC112590817
LOC112590816
NEWENTRY
ACE2
TMPRSS2

## Sheet: S10 COVID-TTD
COVID-TTD
3CLpro
3CLpro
3CLpro
AAK1
ACE
ACE
ACE2
ACKR1
ADRA1
AGTR1
AGTR1
ALB
ALDH3A2
ANG-2
BAR
BRD2
BSG
BTK
C5
C5A
C5aR
CALCRL
CAPN1/CAPNS1
CAPN2/CAPNS1
CCR5
CD14
Crypto CpPNO
CSK2
CTSC
CysLTR
DHODH
DPP-4
EGFR
eIF4E-eIF4G
ESR1
FSHR
Fung GSC2
GAK
GHR
GM-CSF
GSK-3B
HER2
HPSE
HSV UL30
IFNB1
IFNG
IL1R1
IL6
IL6R
IL6R
IL8
IMPDH1
IMPDH2
Influ HA
Influ NA
JAK-1
JAK-1
JAK-2
JAK-2
MERS;
MERS;
MERS;
MR
MRC1
mTOR
MycB RNAP
MYD88-NFKB pathway
NR3C1
nsp14
NUCB1
OPRS1
PD-1
PDE5
pH-DVF/R
PIK3CD
PIK3CG
PIKfyve
PLAUR
PL-PRO
PL-PRO
PL-PRO
pp1ab
PTK
RdRp
RdRp
RdRp
RNA
S
S
SERPINA5
SP
TK1
TLR2
TLR3
TLR6
TLR7
TLR7/9 pathway
TLR9
TMEM97
TMPRSS2
TNF
TPC2
TXN
VCP
VEGF
XPO1

[truncated: 11 more sheets: S11 VITD-share target, S12 OP-share target, S13 covid-19-share target, S14 common targets, S15 core targets, S16 GO, S17 KEGG, S18 enrichment.WikiPathways, S19 Rectome, S20 Cholecalciferol-EGFR-4JQ7, S21 Cholecalciferol-MAPK8-4IZY]
